# Supplementary material for: Molecular Signatures of Quiescent, Mobilized and Leukemia-Initiating Hematopoietic Stem Cells
Source: PLoS One. 2010 Jan 20;5(1):e8785. doi: 10.1371/journal.pone.0008785 (PMC2808351; doi:10.1371/journal.pone.0008785)
Supplement: Table S1 — Array features downregulated in day +2 mobilized HSC compared to HSC at steady-state. (0.38 MB XLS) [file pone.0008785.s001.xls]

## Sheet: NonMob
CloneID	Symbol	Name	Chromosome	Location	MGI
1600024L11	Tgfb1i4	transforming growth factor beta 1 induced transcript 4	14	14 42.0 cM	MGI:109127
2310010E07	Nphp1	nephronophthisis 1 (juvenile) homolog (human)	2		MGI:1858233
H3092E09	Egr1	early growth response 1	18	18 16.0 cM	MGI:95295
H3112H04	Lrrfip1	leucine rich repeat (in FLII) interacting protein 1	1		MGI:1342770
H3148G09	Srgap2	SLIT-ROBO Rho GTPase activating protein 2	6		MGI:2152938
L0205H09
H3128D02	Txnip	thioredoxin interacting protein	3	3 47.1 cM	MGI:1889549
J0907C03	Map17	membrane-associated protein 17	4		MGI:1914432
H3005F10	2410016F01Rik	RIKEN cDNA 2410016F01 gene	11		MGI:1914224
H3151B07	Mllt3	myeloid/lymphoid or mixed lineage-leukemia translocation to 3 homolog (Drosophila)	4	4 42.5 cM	MGI:1917372
IMAGE:576284	Egr1	early growth response 1	18	18 16.0 cM	MGI:95295
IMAGE:598609	Zfp36l1	zinc finger protein 36, C3H type-like 1	12		MGI:107946
2010015F12	Map17	membrane-associated protein 17	4		MGI:1914432
1500004A16	Fos	FBJ osteosarcoma oncogene	12	12 40.0 cM	MGI:95574
IMAGE:476319	Dsip1	delta sleep inducing peptide, immunoreactor	X		MGI:1196284
CLONE IDENTITY UNKNOWN 17F4
IW:1498
IW:359	D19Bwg1357e	DNA segment, Chr 19, Brigham & Women's Genetics 1357 expressed	19	19 22.5 cM	MGI:106253
1500015O19	Dsip1	delta sleep inducing peptide, immunoreactor	X		MGI:1196284
CLONE IDENTITY UNKNOWN 13B11
H3112G06	Tgfb1i4	transforming growth factor beta 1 induced transcript 4	14	14 42.0 cM	MGI:109127
pWS17-B5/6	Dusp1	dual specificity phosphatase 1	17	17 13.0 cM	MGI:105120
H3118B10	Ogt	O-linked N-acetylglucosamine (GlcNAc) transferase (UDP-N-acetylglucosamine:polypeptide-N-acetylglucosaminyl transferase)	X		MGI:1339639
H3117G07	Hist1h2ae	histone 1, H2ae	13		MGI:2448290
IMAGE:338091	Zfp36	zinc finger protein 36	7	7 10.2 cM	MGI:99180
H3112H06	Tbc1d17	TBC1 domain family, member 17	7		MGI:2449973
1110007F15	Slc26a11	solute carrier family 26, member 11	11		MGI:2444589
0610010C24	Smpdl3a	sphingomyelin phosphodiesterase, acid-like 3A	10		MGI:1931437
H3116F03	A930001N09Rik	RIKEN cDNA A930001N09 gene	17		MGI:1924378
IMAGE:576284	Egr1	early growth response 1	18	18 16.0 cM	MGI:95295
1500040O11	Ldh2	lactate dehydrogenase 2, B chain	6	6 62.0 cM	MGI:96763
1200017O18	5330414D10Rik	RIKEN cDNA 5330414D10 gene	2		MGI:1923927
H3096F04	5730469M10Rik	RIKEN cDNA 5730469M10 gene	14		MGI:1917814
1500031H10	Dip3b	Dip3 beta	10		MGI:2384914
1810062K08	Map17	membrane-associated protein 17	4		MGI:1914432
H3132D01	Smarca2	SWI/SNF related, matrix associated, actin dependent regulator of chromatin, subfamily a, member 2	19	19 17.0 cM	MGI:99603
2310040A16	Mllt3	myeloid/lymphoid or mixed lineage-leukemia translocation to 3 homolog (Drosophila)	4	4 42.5 cM	MGI:1917372
H3094F07
H3133A06	Gstm1	glutathione S-transferase, mu 1	3		MGI:95860
H3134C12	9530014D17Rik	RIKEN cDNA 9530014D17 gene	X		MGI:2444410
H3139B03	D5Ertd585e	DNA segment, Chr 5, ERATO Doi 585, expressed	5	5 56.0 cM	MGI:1261856
H3066H08	Tgfb1i4	transforming growth factor beta 1 induced transcript 4	14	14 42.0 cM	MGI:109127
IMAGE:3026051	Fos	FBJ osteosarcoma oncogene	12	12 40.0 cM	MGI:95574
H3146C10	Plxna3	plexin A3	X	X 29.86 cM	MGI:107683
H3136D06	Scotin	scotin gene	9		MGI:1915044
H3143G07	Arid1b	AT rich interactive domain 1B (Swi1 like)	17		MGI:1926129
CLONE IDENTITY UNKNOWN 19D1
H3107H01	Jam3	junction adhesion molecule 3	9		MGI:1933825
1500019I06	S100b	S100 protein, beta polypeptide, neural	10	10 41.0 cM	MGI:98217
2310041H06	2310041H06Rik	RIKEN cDNA 2310041H06 gene	9		MGI:1922936
CLONE IDENTITY UNKNOWN 6G3
CLONE IDENTITY UNKNOWN 4D11
CLONE IDENTITY UNKNOWN 16E1
IW:1486	Angpt1	angiopoietin 1	15	15 14.3 cM	MGI:108448
H3135B08	Adarb1	adenosine deaminase, RNA-specific, B1	10	10 41.4 cM	MGI:891999
1110016H02	Glul	glutamate-ammonia ligase (glutamine synthase)	1		MGI:95739
H3125A03	Fli1	Friend leukemia integration 1	9	9 16.0 cM	MGI:95554
H3139A11	Dst	dystonin	1	1 16.5 cM	MGI:104627
H3136A10	A530064D06Rik	RIKEN cDNA A530064D06 gene	17		MGI:2443476
2310043N10	2310043N10Rik	RIKEN cDNA 2310043N10 gene	19		MGI:1914211
H3149A08	5330418N22Rik	RIKEN cDNA 5330418N22 gene			MGI:3041162
CLONE IDENTITY UNKNOWN 7B10
1110036J24	Dnajb9	DnaJ (Hsp40) homolog, subfamily B, member 9	12		MGI:1351618
3110001D06	1700019B16Rik	RIKEN cDNA 1700019B16 gene	1		MGI:1921479
H3096G08	Pik3ca	phosphatidylinositol 3-kinase, catalytic, alpha polypeptide	3	3 12.4 cM	MGI:1206581
J0738E01	5830443L24Rik	RIKEN cDNA 5830443L24 gene	5		MGI:1923324
H3132B04
H3128C01	Esr1	estrogen receptor 1 (alpha)	10	10 12.0 cM	MGI:1352467
CLONE IDENTITY UNKNOWN 23A2
H3112H01	Asah2	N-acylsphingosine amidohydrolase 2	19		MGI:1859310
J1043E11	Cyp4v3	cytochrome P450, family 4, subfamily v, polypeptide 3	8		MGI:2142763
1110070G05	Dicer1	Dicer1, Dcr-1 homolog (Drosophila)	12		MGI:2177178
2310032D06	Nfya	nuclear transcription factor-Y alpha	17	17 26.0 cM	MGI:97316
H3123H12	Itgb7	integrin beta 7	15	15 61.1 cM	MGI:96616
H3097F04	5730469M10Rik	RIKEN cDNA 5730469M10 gene	14		MGI:1917814
2500002J07	Anxa4	annexin A4	6	6 38.0 cM	MGI:88030
H3125D03	2310047I15Rik	RIKEN cDNA 2310047I15 gene	11		MGI:1926137
2810416A17	Klf12	Kruppel-like factor 12	14	14 47.5 cM	MGI:1333796
H3059F12	Olfr1396	olfactory receptor 1396	11		MGI:3031230
H3159B03	Fez1	fasciculation and elongation protein zeta 1 (zygin I)	9		MGI:2670976
H3034E11	Lgals4	lectin, galactose binding, soluble 4	7	7 4.0 cM	MGI:107536
H3133B06	Ccnd2	cyclin D2	6	6 61.1 cM	MGI:88314
2010010C02	Tomm40	translocase of outer mitochondrial membrane 40 homolog (yeast)	7		MGI:1858259
2610001M16	Itm2a	integral membrane protein 2A	X	X 37.0 cM	MGI:107706
CLONE IDENTITY UNKNOWN 27F11
H3076F06	Siat4a	sialyltransferase 4A (beta-galactoside alpha-2,3-sialytransferase)	15		MGI:98304
L0225F01	Gprasp1	G protein-coupled receptor associated sorting protein 1	X		MGI:1917418
H3118G12	Xab2	XPA binding protein 2	8		MGI:1914689
L0253B05	2010204I15Rik	RIKEN cDNA 2010204I15 gene	3		MGI:1917129
1190001I08	Zfp467	zinc finger protein 467	6		MGI:1916160
H3140D05	Enpp5	ectonucleotide pyrophosphatase/phosphodiesterase 5	17	17 23.5 cM	MGI:1933830
H3119D12	Osbpl1a	oxysterol binding protein-like 1A	18		MGI:1927551
H3128F04	5730406M06Rik	RIKEN cDNA 5730406M06 gene	4		MGI:1913875
CLONE IDENTITY UNKNOWN 1B12
2210403F12	Ndn	necdin	7	7 28.0 cM	MGI:97290
2900002B22	Ptk2b	PTK2 protein tyrosine kinase 2 beta	14	14 28.0 cM	MGI:104908
2310037K15	Taz	tafazzin	X	X 29.82 cM	MGI:109626
H3137D10	Tmem16f	transmembrane protein 16F	15		MGI:2145890
H3108F09	Tom1l2	target of myb1-like 2 (chicken)	11		MGI:2443306
H3137B09	9330140K16Rik	RIKEN cDNA 9330140K16 gene	1		MGI:2442507
H3035G07	C77080	expressed sequence C77080	4		MGI:2140651
H3124H05	Cipp	channel-interacting PDZ domain protein	4		MGI:1277960
1110008K06	Fln29	FLN29 gene product	5		MGI:1923551
H3127H09	AL033314	expressed sequence AL033314	6		MGI:1929266
H3148G08	Igf2r	insulin-like growth factor 2 receptor	17	17 7.35 cM	MGI:96435
2010016B01	Tgtp	T-cell specific GTPase	11		MGI:98734
H3143C11	2700050F09Rik	RIKEN cDNA 2700050F09 gene	5		MGI:1919837
1500040P24	D11Ertd730e	DNA segment, Chr 11, ERATO Doi 730, expressed	11	11 24.0 cM	MGI:2385598
CLONE IDENTITY UNKNOWN 15B9
H3117A04	9130423L19Rik	RIKEN cDNA 9130423L19 gene	5		MGI:1921820
H3129G07	Ncoa1	nuclear receptor coactivator 1	12		MGI:1276523
H3056B08	Mfap3	microfibrillar-associated protein 3	11		MGI:1924068
1110048B16	Foxo3	forkhead box O3	10	10 30.0 cM	MGI:1890081
IMAGE:1263893	Vezf1	vascular endothelial zinc finger 1	11	2 20.0 cM	MGI:1313291
1190024L02
1200003E24	B230106I24Rik	RIKEN cDNA B230106I24 gene	3		MGI:2443191
H3091C12	Tgfbr1	transforming growth factor, beta receptor I	4	4 19.3 cM	MGI:98728
H3148F07	6720401G13Rik	RIKEN cDNA 6720401G13 gene	X		MGI:2147989
2310010F07	Ctsf	cathepsin F	19		MGI:1861434
CLONE IDENTITY UNKNOWN 12D12
IMAGE:574155	H2-Eb1	histocompatibility 2, class II antigen E beta	17	17 18.66 cM	MGI:95901
CLONE IDENTITY UNKNOWN 28B8
H3121C02	Fstl1	follistatin-like 1	16	16 27.3 cM	MGI:102793
1190017H16	2610005L07Rik	RIKEN cDNA 2610005L07 gene	4		MGI:1914283
H3134A06	Per3	period homolog 3 (Drosophila)	4		MGI:1277134
2310003G19	Fhl1	four and a half LIM domains 1	X		MGI:1298387
H3128F10	Gga3	golgi associated, gamma adaptin ear containing, ARF binding protein 3	11		MGI:2384159
IMAGE:3026051	Fos	FBJ osteosarcoma oncogene	12	12 40.0 cM	MGI:95574
H3152F04	Sepp1	selenoprotein P, plasma, 1	15	15 5.9 cM	MGI:894288
2310005J11	Ypel5	yippee-like 5 (Drosophila)	17		MGI:1916937
2510004M07	Pscd4	pleckstrin homology, Sec7 and coiled/coil domains 4	15		MGI:2441702
H3094H01	4933428L19Rik	RIKEN cDNA 4933428L19 gene	2		MGI:1918448
H3005C10	Rutbc2	RUN and TBC1 domain containing 2	5	5 61.0 cM	MGI:107320
H3138D03	Tbc1d8	TBC1 domain family, member 8	1		MGI:1927225
2210404O07	2210404O07Rik	RIKEN cDNA 2210404O07 gene	10		MGI:1919523
H3115C06	Ghr	growth hormone receptor	15	15 4.6 cM	MGI:95708
CLONE IDENTITY UNKNOWN 27C12
H3115B04	Gucy1a3	guanylate cyclase 1, soluble, alpha 3	3		MGI:1926562
H3123H04	Rnf111	ring finger 111	9	9 39.0 cM	MGI:1934919
2610030D09	Nmyc1	neuroblastoma myc-related oncogene 1	12	12 4.0 cM	MGI:97357
H3115F09	Sgce	sarcoglycan, epsilon	6	6 1.0 cM	MGI:1329042
H3103G10	Stag1	stromal antigen 1	9		MGI:1098658
1810028N09	Ezh1	enhancer of zeste homolog 1 (Drosophila)	11	11 62.0 cM	MGI:1097695
H3133F12	Ccnd2	cyclin D2	6	6 61.1 cM	MGI:88314
CLONE IDENTITY UNKNOWN 28D5
1200007E23	Frmd4b	FERM domain containing 4B	6		MGI:2141794
H3088D04	1500004A08Rik	RIKEN cDNA 1500004A08 gene	11		MGI:1917016
H3127D03	Bgn	biglycan	X	X 29.3 cM	MGI:88158
2310032D02	D5Ertd579e	DNA segment, Chr 5, ERATO Doi 579, expressed	5	5 20.0 cM	MGI:1261849
2610001H02	5830434P21Rik	RIKEN cDNA 5830434P21 gene	2		MGI:1923304
0610010B16	Selenbp1	selenium binding protein 1	3	3 43.25 cM	MGI:96825
2210009F10	1110054N06Rik	RIKEN cDNA 1110054N06 gene	15		MGI:1916089
1110056M23	Isgf3g	interferon dependent positive acting transcription factor 3 gamma	14	14 21.5 cM	MGI:107587
H3113G05	Ypel5	yippee-like 5 (Drosophila)	17		MGI:1916937
H3096H05	Stag1	stromal antigen 1	9		MGI:1098658
H3111B06	Sdccag33	serologically defined colon cancer antigen 33	18	18 56.0 cM	MGI:1346031
1500041O08	Rnpc2	RNA-binding region (RNP1, RRM) containing 2	2		MGI:2157953
2310007C19	Txnip	thioredoxin interacting protein	3	3 47.1 cM	MGI:1889549
1600012H19	Ctla2a	cytotoxic T lymphocyte-associated protein 2 alpha	13	13 36.0 cM	MGI:88554
H3131B07	Mxd4	Max dimerization protein 4	5	5 20.0 cM	MGI:104991
H3141A01	Gart	phosphoribosylglycinamide formyltransferase	16	16 63.0 cM	MGI:95654
H3157G08	Ypel3	yippee-like 3 (Drosophila)	7		MGI:1913340
H3094A11	Ktn1	kinectin 1	14		MGI:109153
2810003C01
H3111F09	0610005A07Rik	RIKEN cDNA 0610005A07 gene	3		MGI:1915562
H3106E07	Suv420h1	suppressor of variegation 4-20 homolog 1 (Drosophila)	19		MGI:2444557
3300001P17	Ldh2	lactate dehydrogenase 2, B chain	6	6 62.0 cM	MGI:96763
2810002P04	Cirbp	cold inducible RNA binding protein	10	10 44.0 cM	MGI:893588
CLONE IDENTITY UNKNOWN 3H11
1200001E13
4633402J21	Pkd1	polycystic kidney disease 1 homolog	17	17 10.4 cM	MGI:97603
H3057G12	Tgfb1i4	transforming growth factor beta 1 induced transcript 4	14	14 42.0 cM	MGI:109127
H3143E01	Ptprj	protein tyrosine phosphatase, receptor type, J	2	2 49.5 cM	MGI:104574
H3095F12	5430405G24Rik	RIKEN cDNA 5430405G24 gene	11		MGI:1918667
H3098D02	Ppfibp2	protein tyrosine phosphatase, receptor-type, F interacting protein, binding protein 2	7		MGI:894649
1810054A05	Lyzs	lysozyme	10	10 66.0 cM	MGI:96897
1500039K05	Fcgrt	Fc receptor, IgG, alpha chain transporter	7	7 23.0 cM	MGI:103017
H3051C03	Aldoc	aldolase 3, C isoform	11	11 44.98 cM	MGI:101863
1810045L17	Mgst1	microsomal glutathione S-transferase 1	6		MGI:1913850
2210403H24	D630039A03Rik	RIKEN cDNA D630039A03 gene	4		MGI:2442889
H3119G12	Ogt	O-linked N-acetylglucosamine (GlcNAc) transferase (UDP-N-acetylglucosamine:polypeptide-N-acetylglucosaminyl transferase)	X		MGI:1339639
H3141A05	Rnf167	ring finger protein 167	11		MGI:1917760
1810022N05	Lsp1	lymphocyte specific 1	7	7 69.0 cM	MGI:96832
H3124B02	Cirbp	cold inducible RNA binding protein	10	10 44.0 cM	MGI:893588
H3149A07	Psme4	proteasome (prosome, macropain) activator subunit 4	11		MGI:2143994
2210404N03	Ctsh	cathepsin H	9	9 50.0 cM	MGI:107285
H3126D02	1110007C24Rik	RIKEN cDNA 1110007C24 gene	4	4 65.69 cM	MGI:1913396
2210009G16	Pcp4l1	Purkinje cell protein 4-like 1	1		MGI:1913675
H3148D04	Maged1	melanoma antigen, family D, 1	X	X 34.6 cM	MGI:1930187
H3101C11	Ddhd1	DDHD domain containing 1	14		MGI:2150302
2810004K11	Gab1	growth factor receptor bound protein 2-associated protein 1	8		MGI:108088
H3121C01	9130023D20Rik	RIKEN cDNA 9130023D20 gene	13		MGI:1918839
H3047F09	C80638	expressed sequence C80638	3		MGI:2140077
2310021C23	Scotin	scotin gene	9		MGI:1915044
2310033P19	Ccnd2	cyclin D2	6	6 61.1 cM	MGI:88314
2810462O13	Aplp2	amyloid beta (A4) precursor-like protein 2	9	9 13.0 cM	MGI:88047
H3111B12	Ndel1	nuclear distribution gene E-like homolog 1 (A. nidulans)	11		MGI:1932915
2310029E02	Eef2k	eukaryotic elongation factor-2 kinase	7		MGI:1195261
H3109A08	BC023741	cDNA sequence BC023741	16		MGI:2656973
IMAGE:425521	Aldoc	aldolase 3, C isoform	11	11 44.98 cM	MGI:101863
2510004H03	2610022K04Rik	RIKEN cDNA 2610022K04 gene	3		MGI:1919409
IMAGE:1053219	Jund1	Jun proto-oncogene related gene d1	8	8 33.0 cM	MGI:96648
H3098C07	Zfp469	zinc finger protein 469	5	5 45.1 cM	MGI:2448535
H3150H03	Echdc1	enoyl Coenzyme A hydratase domain containing 1	10	10 22.0 cM	MGI:1277169
IMAGE:466790	Cdkn1c	cyclin-dependent kinase inhibitor 1C (P57)	7	7 69.49 cM	MGI:104564
H3133A11	Mllt3	myeloid/lymphoid or mixed lineage-leukemia translocation to 3 homolog (Drosophila)	4	4 42.5 cM	MGI:1917372
H3002B08
IMAGE:426070	Fos	FBJ osteosarcoma oncogene	12	12 40.0 cM	MGI:95574
2610030D04	Bnip3l	BCL2/adenovirus E1B 19kDa-interacting protein 3-like	14	14 28.0 cM	MGI:1332659
IMAGE:1431493	Gria3	glutamate receptor, ionotropic, AMPA3 (alpha 3)	X	X 13.3 cM	MGI:95810
2610002C14	Snrpb2	U2 small nuclear ribonucleoprotein B	2		MGI:104805
H3124F04	Mgst1	microsomal glutathione S-transferase 1	6		MGI:1913850
2310034C24	Emcn	endomucin	3		MGI:1891716
1810073H16	Smpdl3a	sphingomyelin phosphodiesterase, acid-like 3A	10		MGI:1931437
J0827E05	Esr1	estrogen receptor 1 (alpha)	10	10 12.0 cM	MGI:1352467
IMAGE:1362019	Cdk2	cyclin-dependent kinase 2	10		MGI:104772
H3116E01	Dhdds	dehydrodolichyl diphosphate synthase	4		MGI:1914672
H3078D07	Ier5	immediate early response 5	1	1 81.5 cM	MGI:1337072
IMAGE:576662	Abcg1	ATP-binding cassette, sub-family G (WHITE), member 1	17		MGI:107704
1600029P02	Ctla2a	cytotoxic T lymphocyte-associated protein 2 alpha	13	13 36.0 cM	MGI:88554
IW:1507	Pom121	nuclear pore membrane protein 121	5		MGI:2137624
H3110D02	Cdc40	cell division cycle 40 homolog (yeast)	10		MGI:1918963
0610039K12	Igtp	interferon gamma induced GTPase	11	11 32.0 cM	MGI:107729
H3095A04	Mib1	mindbomb homolog 1 (Drosophila)	18		MGI:2443157
H3096H09	D130079A08Rik	RIKEN cDNA D130079A08 gene	14		MGI:2444500
H3150H10	Dnajb9	DnaJ (Hsp40) homolog, subfamily B, member 9	12		MGI:1351618
1500012H20	Rnpc2	RNA-binding region (RNP1, RRM) containing 2	2		MGI:2157953
H3097G07	Rbbp9	retinoblastoma binding protein 9	2		MGI:1347074
H3110C01	Epb4.1l4b	erythrocyte protein band 4.1-like 4b	4	4 26.0 cM	MGI:1859149
1110029E03	1110029E03Rik	RIKEN cDNA 1110029E03 gene	4		MGI:1915956
IMAGE:422796	Ier2	immediate early response 2	8	8 38.4 cM	MGI:104815
1110068O06	Ogt	O-linked N-acetylglucosamine (GlcNAc) transferase (UDP-N-acetylglucosamine:polypeptide-N-acetylglucosaminyl transferase)	X		MGI:1339639
H3150E11	AW822216	expressed sequence AW822216	1		MGI:2138628
H3036H03	Vnn1	vanin 1	10		MGI:108395
L0248C05	Rab6ip1	Rab6 interacting protein 1	7		MGI:1201681
H3116A06	Pnrc1	proline-rich nuclear receptor coactivator 1	4		MGI:1917838
0610042A16	Caml	calcium modulating ligand	13	13 34.0 cM	MGI:104728
H3027E05	Upp1	uridine phosphorylase 1	11		MGI:1097668
IW:952
1110065O20	Igtp	interferon gamma induced GTPase	11	11 32.0 cM	MGI:107729
CLONE IDENTITY UNKNOWN 19E10
1110003E18	Scyl1	SCY1-like 1 (S. cerevisiae)	19		MGI:1931787
H3132F01	C530015C18	hypothetical protein C530015C18	5
CLONE IDENTITY UNKNOWN 10B8
1020010K07	Tes3	testis derived transcript 3	3		MGI:2150386
H3100H10	2310009E07Rik	RIKEN cDNA 2310009E07 gene	7		MGI:1916796
H3095F03	BC021381	cDNA sequence BC021381	13		MGI:2385851
H3100A01	Za20d2	zinc finger, A20 domain containing 2	19	19 15.0 cM	MGI:1278334
H3131B06	Fubp1	far upstream element (FUSE) binding protein 1	3		MGI:1196294
2310012L09	Ly6e	lymphocyte antigen 6 complex, locus E	15	15 41.7 cM	MGI:106651
H3115H04
2610002H09	6230427J02Rik	RIKEN cDNA 6230427J02 gene	9		MGI:1915426
IW:1333	Dtnbp1	dystrobrevin binding protein 1	13	13 23.0 cM	MGI:2137586
IMAGE:335058	Cish	cytokine inducible SH2-containing protein	9	9 59.0 cM	MGI:103159
H3137G12	Arhgap10	Rho GTPase activating protein 10	8		MGI:1925764
H3051A11	Asb13	ankyrin repeat and SOCS box-containing protein 13	13		MGI:2145525
1500039A16	Ldh2	lactate dehydrogenase 2, B chain	6	6 62.0 cM	MGI:96763
H3091F10	Gmds	GDP-mannose 4, 6-dehydratase	13		MGI:1891112
H3093H04
CLONE IDENTITY UNKNOWN 14C3
IW:38	Dhodh	dihydroorotate dehydrogenase	8		MGI:1928378
2210008N16	Pde4d	phosphodiesterase 4D, cAMP specific	13	13 52.0 cM	MGI:99555
1700019C13	Ptpn4	protein tyrosine phosphatase, non-receptor type 4	1		MGI:1099792
H3076E08	Aatf	apoptosis antagonizing transcription factor	11		MGI:1929608
2210009C06	Clk4	CDC like kinase 4	11		MGI:1098551
H3128G04	Ldh2	lactate dehydrogenase 2, B chain	6	6 62.0 cM	MGI:96763
J0932B04	Mbtd1	mbt domain containing 1	11		MGI:2143977
2610035D17	2610035D17Rik	RIKEN cDNA 2610035D17 gene	11		MGI:1919636
H3152F05	Axl	AXL receptor tyrosine kinase	7	7 6.0 cM	MGI:1347244
1810047H23	Gstm1	glutathione S-transferase, mu 1	3		MGI:95860
H3126D03	Adrbk2	adrenergic receptor kinase, beta 2	5	5 60.0 cM	MGI:87941
IMAGE:3464798	Fgd5	FYVE, RhoGEF and PH domain containing 5	6		MGI:2443369
2410006H16	2410006H16Rik	RIKEN cDNA 2410006H16 gene	11		MGI:1916471
H3097C08	Vps41	vacuolar protein sorting 41 (yeast)	13	13 9.0 cM	MGI:1929215
L0063G03
H3115D06	Arrdc3	arrestin domain containing 3	13		MGI:2145242
1190016P16	D11Ertd730e	DNA segment, Chr 11, ERATO Doi 730, expressed	11	11 24.0 cM	MGI:2385598
1110015E22	1110015E22Rik	RIKEN cDNA 1110015E22 gene	7		MGI:1915866
H3136A01	Kit	kit oncogene	5	5 42.0 cM	MGI:96677
IMAGE:949416	Tie1	tyrosine kinase receptor 1	4	4 50.0 cM	MGI:99906
2010000A11
IMAGE:643385	Myd116	myeloid differentiation primary response gene 116	7		MGI:1100516
1110050O24	Mte1	mitochondrial acyl-CoA thioesterase 1	12		MGI:2159605
1110049C14	Trib2	tribbles homolog 2 (Drosophila)	12		MGI:2145021
3300002H11	Cd81	CD 81 antigen	7	7 69.3 cM	MGI:1096398
H3117H12	9330177P20Rik	RIKEN cDNA 9330177P20 gene	4	4 57.6 cM	MGI:2140335
IMAGE:3823601	Vwf	Von Willebrand factor homolog	6	6 60.8 cM	MGI:98941
2810001M07	Rcn3	reticulocalbin 3, EF-hand calcium binding domain	7	7 23.1 cM	MGI:1277122
J1014C11
H3117C10	2610110G12Rik	RIKEN cDNA 2610110G12 gene	17		MGI:1913869
2810021N11	Sgce	sarcoglycan, epsilon	6	6 1.0 cM	MGI:1329042
H3129F02	Morf4l1	mortality factor 4 like 1	9		MGI:1096551
H3121E04	Dhrs3	dehydrogenase/reductase (SDR family) member 3	4		MGI:1315215
1700001K24	Iqcb1	IQ calmodulin-binding motif containing 1	16		MGI:2443764
2310005M10	1810031K17Rik	RIKEN cDNA 1810031K17 gene	1		MGI:1916421
H3132A02	Maged2	melanoma antigen, family D, 2	X		MGI:1933391
2600001K03	Cnn2	calponin 2	10		MGI:105093
L0214G01	Deaf1	deformed epidermal autoregulatory factor 1 (Drosophila)	7		MGI:1858496
H3121H04	Pes1	pescadillo homolog 1, containing BRCT domain (zebrafish)	11		MGI:1890613
1810058L23	Fkbp9	FK506 binding protein 9	6	6 28.0 cM	MGI:1350921
IMAGE:579574	Ier3	immediate early response 3	17		MGI:104814
IMAGE:1970527	4631426J05Rik	RIKEN cDNA 4631426J05 gene	7		MGI:1924840
H3005E08	Cpox	coproporphyrinogen oxidase	16		MGI:104841
IW:356
1500040M21
0610038I09	Mgst1	microsomal glutathione S-transferase 1	6		MGI:1913850
H3140G08	2610007K22Rik	RIKEN cDNA 2610007K22 gene	15		MGI:1914290
1600021C02	3110062M04Rik	RIKEN cDNA 3110062M04 gene	6		MGI:1925662
1500004N07	Ier2	immediate early response 2	8	8 38.4 cM	MGI:104815
H3035A11	Foxo3	forkhead box O3	10	10 30.0 cM	MGI:1890081
H3042G10	Ndn	necdin	7	7 28.0 cM	MGI:97290
IMAGE:331929	Pfkm	phosphofructokinase, muscle	15		MGI:97548
H3066F01	Rgs2	regulator of G-protein signaling 2	1	1 78.0 cM	MGI:1098271
H3003A10	Ctla2a	cytotoxic T lymphocyte-associated protein 2 alpha	13	13 36.0 cM	MGI:88554
1500004K09	Ssbp2	single-stranded DNA binding protein 2	13		MGI:1914220
1600013M21	Rbm5	RNA binding motif protein 5	9		MGI:1933204
CLONE IDENTITY UNKNOWN 11B7
H3089D05	Mllt3	myeloid/lymphoid or mixed lineage-leukemia translocation to 3 homolog (Drosophila)	4	4 42.5 cM	MGI:1917372
1500002P03	Rit1	Ras-like without CAAX 1	3		MGI:108053
CLONE IDENTITY UNKNOWN 6B10
2210008A22	Gtl2	GTL2, imprinted maternally expressed untranslated mRNA	12	12 54.0 cM	MGI:1202886
H3089E08	4931428L18Rik	RIKEN cDNA 4931428L18 gene	1		MGI:1918238
H3109D02	4930504E06Rik	RIKEN cDNA 4930504E06 gene	3		MGI:1922257
2210009F14	Sars1	seryl-aminoacyl-tRNA synthetase 1	3	3 55.7 cM	MGI:102809
1110032K22	Dlgh1	discs, large homolog 1 (Drosophila)	16	16 21.2 cM	MGI:107231
H3063G01	Ehbp1	EH domain binding protein 1	11	11 11.0 cM	MGI:2667252
C0032H09	Lama5	laminin, alpha 5	2	2 106.0 cM	MGI:105382
H3071D09	Ttc3	tetratricopeptide repeat domain 3	16	16 67.9 cM	MGI:1276539
H3130H03	Mical3	flavoprotein oxidoreductase MICAL3	6		MGI:2442733
H3142E06	Rnf166	ring finger protein 166	8		MGI:1915968
CLONE IDENTITY UNKNOWN 23B10
H3070F11	C130086A10	hypothetical protein C130086A10	4
IW:72	Spire1	spire homolog 1 (Drosophila)	18		MGI:1915416
1110056E24	Pdcd4	programmed cell death 4	19	19 20.0 cM	MGI:107490
H3150E06	Lsp1	lymphocyte specific 1	7	7 69.0 cM	MGI:96832
H3134F05	Gstm1	glutathione S-transferase, mu 1	3		MGI:95860
H3141F12	Fhl1	four and a half LIM domains 1	X		MGI:1298387
2410003H05	4921506I22Rik	RIKEN cDNA 4921506I22 gene	19		MGI:1913954
H3096A11	Ndrg2	N-myc downstream regulated gene 2	14		MGI:1352498
IW:96
H3140B12	Pbx1	pre B-cell leukemia transcription factor 1	1	1 88.1 cM	MGI:97495
H3136D02	9430041O17Rik	RIKEN cDNA 9430041O17 gene	8		MGI:1924574
2310028P07	Gng11	guanine nucleotide binding protein (G protein), gamma 11	6		MGI:1913316
CLONE IDENTITY UNKNOWN 3D10
H3149H07	Isgf3g	interferon dependent positive acting transcription factor 3 gamma	14	14 21.5 cM	MGI:107587
H3001C12	Trim33	tripartite motif protein 33	3		MGI:2137357
IMAGE:425925	Vipr2	vasoactive intestinal peptide receptor 2	12	12 59.4 cM	MGI:107166
H3113H03	6330505F04Rik	RIKEN cDNA 6330505F04 gene	X		MGI:2442593
1110018D04	Ptprs	protein tyrosine phosphatase, receptor type, S	17	17 33.8 cM	MGI:97815
H3127G02	AA536749	expressed sequence AA536749	11		MGI:1349438
H3104G10	Camk1d	calcium/calmodulin-dependent protein kinase ID	2		MGI:2442190
1500010O19	Gprasp1	G protein-coupled receptor associated sorting protein 1	X		MGI:1917418
H3121C06	Rga	recombination activating gene 1 gene activation	3	3 44.3 cM	MGI:107417
H3137C06	Tgm2	transglutaminase 2, C polypeptide	2	2 89.0 cM	MGI:98731
J0086F05
1810044G20	Ltbp3	latent transforming growth factor beta binding protein 3	19	19 2.0 cM	MGI:1101355
H3123F04	Scnm1	sodium channel modifier 1	3	3 49.7 cM	MGI:1341284
2810403B19	Ccnd2	cyclin D2	6	6 61.1 cM	MGI:88314
H3115E06	Rtl1	retrotransposon-like 1	12		MGI:2656842
H3150G01	Itm2a	integral membrane protein 2A	X	X 37.0 cM	MGI:107706
IMAGE:317849	Gstk1	glutathione S-transferase kappa 1	6		MGI:1923513
IW:64
0610007F19	Pdgfd	platelet-derived growth factor, D polypeptide	9		MGI:1919035
H3128C07	Zfp36l1	zinc finger protein 36, C3H type-like 1	12		MGI:107946
2210008D21	Gsdmdc1	gasdermin domain containing 1	15		MGI:1916396
3300001L12	AI481100	expressed sequence AI481100	11		MGI:1926262
IMAGE:313744	D14Ertd436e	DNA segment, Chr 14, ERATO Doi 436, expressed	14	14 18.2 cM	MGI:1261775
1110055M14	LOC433056	LOC433056	17
H3117H06	C330005L02Rik	RIKEN cDNA C330005L02 gene	9		MGI:1924909
C0101D06	Adam19	a disintegrin and metalloproteinase domain 19 (meltrin beta)	11	11 20.0 cM	MGI:105377
H3120E01	2610005L07Rik	RIKEN cDNA 2610005L07 gene	4		MGI:1914283
H3131E09	Zbtb10	zinc finger and BTB domain containing 10	3		MGI:2139883
H3095H09	C130067A03Rik	RIKEN cDNA C130067A03 gene	4		MGI:2444584
H3094D01	Cyp11a1	cytochrome P450, family 11, subfamily a, polypeptide 1	9	9 31.0 cM	MGI:88582
H3117E12	Catns	catenin src	2	2 47.8 cM	MGI:105100
H3123F02	Tsc1	tuberous sclerosis 1	2		MGI:1929183
H3139G05	AI987944	expressed sequence AI987944	7		MGI:2142079
H3108D06	A130052D22	hypothetical protein A130052D22	5
IW:236	Hlf	hepatic leukemia factor	11	11 52.0 cM	MGI:96108
H3047F05	Mllt3	myeloid/lymphoid or mixed lineage-leukemia translocation to 3 homolog (Drosophila)	4	4 42.5 cM	MGI:1917372
1500012A24	Rec8L1	REC8-like 1 (yeast)	14		MGI:1929645
2310079I02	Ssbp2	single-stranded DNA binding protein 2	13		MGI:1914220
H3139C09	D6Wsu116e	DNA segment, Chr 6, Wayne State University 116, expressed	6	6 50.3 cM	MGI:106463
H3089D09	D630040G17Rik	RIKEN cDNA D630040G17 gene	8		MGI:2444807
H3108A01	Isg20	interferon-stimulated protein	7		MGI:1928895
H3140E03	2700088M22Rik	RIKEN cDNA 2700088M22 gene	15		MGI:1914447
H3096F09	Ccnd3	cyclin D3	17	17 28.8 cM	MGI:88315
L0278H10
H3108C09	Wfdc2	WAP four-disulfide core domain 2	2		MGI:1914951
H3147A11	Mef2d	myocyte enhancer factor 2D	3	3 43.0 cM	MGI:99533
J0806F10	Msi2h	Musashi homolog 2 (Drosophila)	11		MGI:1923876
IMAGE:618859	Ube1l	ubiquitin-activating enzyme E1-like	9	9 60.0 cM	MGI:1349462
H3127D02	Chic1	cysteine-rich hydrophobic domain 1	X	X 42.3 cM	MGI:1344694
H3096E12	Ctdsp1	CTD (carboxy-terminal domain, RNA polymerase II, polypeptide A) small phosphatase 1	1		MGI:2654470
H3123F05	Spint2	serine protease inhibitor, Kunitz type 2	7		MGI:1338031
2010008J17	Tcf1	transcription factor 1	5	5 65.0 cM	MGI:98504
H3109B01	Msi2h	Musashi homolog 2 (Drosophila)	11		MGI:1923876
L0033G06	P4ha1	procollagen-proline, 2-oxoglutarate 4-dioxygenase (proline 4-hydroxylase), alpha 1 polypeptide	10		MGI:97463
2310012M18	Ube2q	ubiquitin-conjugating enzyme E2Q (putative)	3		MGI:1917343
H3113E02	Runx1	runt related transcription factor 1	16	16 62.2 cM	MGI:99852
2310035P21
CLONE IDENTITY UNKNOWN 7F2
H3146E03	Dtnb	dystrobrevin, beta	12	12 2.0 cM	MGI:1203728
2310004G04	BC065078	cDNA sequence BC065078	19		MGI:2686925
H3105E07	Npc2	Niemann Pick type C2	12		MGI:1915213
H3135D08	Def8	differentially expressed in FDCP 8	8	8 67.0 cM	MGI:1346331
3300001I07
H3138B11	Serpinf1	serine (or cysteine) proteinase inhibitor, clade F, member 1	11		MGI:108080
L0270D06
H3151C12	BC055757	cDNA sequence BC055757			MGI:3042551
H3042E07	Spata13	spermatogenesis associated 13	14	14 30.5 cM	MGI:104838
H3112G07	Tex264	testis expressed gene 264	9		MGI:1096570
H3053A12	Rgs2	regulator of G-protein signaling 2	1	1 78.0 cM	MGI:1098271
H3005G08	Uchl5	ubiquitin carboxyl-terminal esterase L5	1		MGI:1914848
H3093G01	G630055P03Rik	RIKEN cDNA G630055P03 gene	8		MGI:2443939
H3104F06	Jarid2	jumonji, AT rich interactive domain 2	13	13 27.0 cM	MGI:104813
H3112D05
H3144F02	Ss18l1	synovial sarcoma translocation gene on chromosome 18-like 1	2		MGI:2444061
H3109H12	1810009M01Rik	RIKEN cDNA 1810009M01 gene	6	6 19.0 cM	MGI:1916348
H3069A02	Phr1	pam, highwire, rpm 1	14	14 54.58 cM	MGI:2179432
6330414F10	Prkcq	protein kinase C, theta	2	2 2.0 cM	MGI:97601
1810036M01	Eif4a2	eukaryotic translation initiation factor 4A2	16	16 14.2 cM	MGI:106906
H3123C02	Dnmt3a	DNA methyltransferase 3A	12		MGI:1261827
H3068E10	Bhc80	BRAF35/HDAC2 complex	2		MGI:2384756
H3152G06	Dscr1l2	Down syndrome critical region gene 1-like 2	4	4 67.0 cM	MGI:1858220
IMAGE:426070	Fos	FBJ osteosarcoma oncogene	12	12 40.0 cM	MGI:95574
H3112E08	Slc23a2	solute carrier family 23 (nucleobase transporters), member 2	2		MGI:1859682
2210009M18	AA536749	expressed sequence AA536749	11		MGI:1349438
H3127A11	Chc1l	chromosome condensation 1-like	14		MGI:1917200
2810408B13	3300002I08Rik	RIKEN cDNA 3300002I08 gene	2		MGI:1916527
H3106G07	1110034O07Rik	RIKEN cDNA 1110034O07 gene	15		MGI:1915994
2210009N18	Abhd2	abhydrolase domain containing 2	7		MGI:1914344
3200002E16	Msx1	homeo box, msh-like 1	5	5 21.0 cM	MGI:97168
L0233D06	Lcn7	lipocalin 7	4		MGI:2137617
IMAGE:3026051	Fos	FBJ osteosarcoma oncogene	12	12 40.0 cM	MGI:95574
H3151C09	Cd81	CD 81 antigen	7	7 69.3 cM	MGI:1096398
IMAGE:315061	Cyp2j6	cytochrome P450, family 2, subfamily j, polypeptide 6	4	4 46.5 cM	MGI:1270148
H3108H04	Adcy9	adenylate cyclase 9	16	16 2.0 cM	MGI:108450
H3150H12	Commd6	COMM domain containing 6	14		MGI:1913450
H3145B11
1110033H08
IMAGE:1363873	Tek	endothelial-specific receptor tyrosine kinase	4	4 43.6 cM	MGI:98664
1200018M03	Gclm	glutamate-cysteine ligase , modifier subunit	3	3 53.5 cM	MGI:104995
H3067D09	4932439K10Rik	RIKEN cDNA 4932439K10 gene	10		MGI:1921642
1810073I05	5730403B10Rik	RIKEN cDNA 5730403B10 gene	16	16 2.7 cM	MGI:1913876
H3129A04	Mgrn1	mahogunin, ring finger 1	16	16 2.0 cM	MGI:2447670
IW:322	Poln	DNA polymerase N	5		MGI:2675617
1110059L05	Lims1	LIM and senescent cell antigen-like domains 1	10	10 30.0 cM	MGI:1195263
H3112E12	Marcks	myristoylated alanine rich protein kinase C substrate	10	10 22.0 cM	MGI:96907
1110004M10	5930412E23Rik	RIKEN cDNA 5930412E23 gene	1		MGI:1924315
2310032M19	Il18	interleukin 18	9	9 29.0 cM	MGI:107936
IMAGE:514993	Dgka	diacylglycerol kinase, alpha	10	10 71.0 cM	MGI:102952
IMAGE:596455	Adcy7	adenylate cyclase 7	8	8 40.0 cM	MGI:102891
1200016F03
2310005N03	2310005N03Rik	RIKEN cDNA 2310005N03 gene	1		MGI:1913609
IMAGE:635250	Icam1	intercellular adhesion molecule	9	9 7.0 cM	MGI:96392
H3129H05	Slc12a6	solute carrier family 12, member 6	2		MGI:2135960
2610018O07	2610018O07Rik	RIKEN cDNA 2610018O07 gene	18		MGI:1916451
H3143B12	Commd7	COMM domain containing 7	2		MGI:1914197
L0027B02	Kit	kit oncogene	5	5 42.0 cM	MGI:96677
H3005G09	Gab1	growth factor receptor bound protein 2-associated protein 1	8		MGI:108088
H3115E02	Ep400	E1A binding protein p400	5		MGI:1276124
1190020K06	Pkia	protein kinase inhibitor, alpha	3		MGI:104747
0610016F17	Cyba	cytochrome b-245, alpha polypeptide	8		MGI:1316658
1500041M19	Chkb	choline kinase beta	15		MGI:1328313
H3140G03	Cul7	cullin 7	17		MGI:1913765
H3105A12	Fbxo3	F-box only protein 3	2		MGI:1929084
2400004O05	Apoe	apolipoprotein E	7	7 4.0 cM	MGI:88057
H3141B11	H2-D1	histocompatibility 2, D region locus 1	17	17 19.09 cM	MGI:95896
H3106G12	Mbnl2	muscleblind-like 2	14		MGI:2145597
2410005G06	Ubb	ubiquitin B	11	11 35.0 cM	MGI:98888
2510004B20	Ier3	immediate early response 3	17		MGI:104814
1190003E01	Myh9	myosin heavy chain IX	15	15 43.3 cM	MGI:107717
1600023K12	H2-D1	histocompatibility 2, D region locus 1	17	17 19.09 cM	MGI:95896
H3136C06	Lphn2	latrophilin 2	3		MGI:2139714
IW:332	A230072I16Rik	RIKEN cDNA A230072I16 gene	11		MGI:2444848
CLONE IDENTITY UNKNOWN 2B9
IMAGE:577483	Anxa5	annexin A5	3	3 19.2 cM	MGI:106008
IMAGE:514888	Chkb	choline kinase beta	15		MGI:1328313
3200001F02	Ttc3	tetratricopeptide repeat domain 3	16	16 67.9 cM	MGI:1276539
1600016A24	Ctla2a	cytotoxic T lymphocyte-associated protein 2 alpha	13	13 36.0 cM	MGI:88554
H3078A06	0610025L06Rik	RIKEN cDNA 0610025L06 gene	11		MGI:1915053
H3105D08	4933432P15Rik	RIKEN cDNA 4933432P15 gene	18		MGI:1918552
2310005G02	Jak1	Janus kinase 1	4	4 46.3 cM	MGI:96628
2310032C11	Fgl2	fibrinogen-like protein 2	5	5 7.0 cM	MGI:103266
H3005A02	4933437F05Rik	RIKEN cDNA 4933437F05 gene	12		MGI:1918525
H3095A05	Esr1	estrogen receptor 1 (alpha)	10	10 12.0 cM	MGI:1352467
H3101A07	Pole	polymerase (DNA directed), epsilon	5	5 56.0 cM	MGI:1196391
H3067B08	Pik3r1	phosphatidylinositol 3-kinase, regulatory subunit, polypeptide 1 (p85 alpha)	13	13 50.0 cM	MGI:97583
2310005N15
1500035I20	Fts	fused toes	8	8 41.0 cM	MGI:107456
L0019D12	D7Bwg0611e	DNA segment, Chr 7, Brigham & Women's Genetics 0611 expressed	7	7 13.0 cM	MGI:105490
H3099E09	Ralgps2	Ral GEF with PH domain and SH3 binding motif 2	1		MGI:1925505
2810003F08	Ldh2	lactate dehydrogenase 2, B chain	6	6 62.0 cM	MGI:96763
2010306L08	Pim1	proviral integration site 1	17	17 16.4 cM	MGI:97584
CLONE IDENTITY UNKNOWN 11C5
2210404C06	Arhgef5	Rho guanine nucleotide exchange factor (GEF) 5	6		MGI:1858952
0610016C21	Ctsl	cathepsin L	13	13 30.0 cM	MGI:88564
H3018G07	E330036I19Rik	RIKEN cDNA E330036I19 gene	5		MGI:2442032
H3136A09	Suv420h1	suppressor of variegation 4-20 homolog 1 (Drosophila)	19		MGI:2444557
IMAGE:1477948	Kit	kit oncogene	5	5 42.0 cM	MGI:96677
1600017I23	Lsp1	lymphocyte specific 1	7	7 69.0 cM	MGI:96832
CLONE IDENTITY UNKNOWN 31F4
H3107H08	1200015A19Rik	RIKEN cDNA 1200015A19 gene	4		MGI:1915058
H3132E05	Atrx	alpha thalassemia/mental retardation syndrome X-linked homolog (human)	X	X 43.8 cM	MGI:103067
1500010A16	6620401M08Rik	RIKEN cDNA 6620401M08 gene	7		MGI:1922994
2210403G19	1500031N24Rik	RIKEN cDNA 1500031N24 gene	15		MGI:1916270
UI-M-AJ0-aaz-c-03-0-UI	Bet1l	blocked early in transport 1 homolog (S. cerevisiae)-like	7		MGI:1913128
1110025F09	Col4a2	procollagen, type IV, alpha 2	8	8 5.0 cM	MGI:88455
CLONE IDENTITY UNKNOWN 3G10
CLONE IDENTITY UNKNOWN 16C10
H3145H06	Gphn	gephyrin	12		MGI:109602
1110008P08	Gm295	gene model 295, (NCBI)	14		MGI:2685141
2310016L21	1110035L05Rik	RIKEN cDNA 1110035L05 gene	4	4 83.0 cM	MGI:1914639
1810020O05	E230015B07Rik	RIKEN cDNA E230015B07 gene	6		MGI:2443140
H3141C04	Clk4	CDC like kinase 4	11		MGI:1098551
CLONE IDENTITY UNKNOWN 24C4
H3153E03	4932439K10Rik	RIKEN cDNA 4932439K10 gene	10		MGI:1921642
L0015C08	2810474O19Rik	RIKEN cDNA 2810474O19 gene	6		MGI:1914496
H3106G05	Dnajc5	DnaJ (Hsp40) homolog, subfamily C, member 5	2	2 106.0 cM	MGI:892995
2310034D13	Anxa5	annexin A5	3	3 19.2 cM	MGI:106008
H3128H02	Taz	tafazzin	X	X 29.82 cM	MGI:109626
2310079H02	Nfkbib	nuclear factor of kappa light chain gene enhancer in B-cells inhibitor, beta	7		MGI:104752
1810062I16	Lxn	latexin	3	3 31.6 cM	MGI:107633
1110001F21	Fbxo38	F-box protein 38	18		MGI:2444639
1200007F15	2310047I15Rik	RIKEN cDNA 2310047I15 gene	11		MGI:1926137
H3127G01	Psg16	pregnancy specific glycoprotein 16	7		MGI:1347249
CLONE IDENTITY UNKNOWN 3B11
H3137B12	Ttc15	tetratricopeptide repeat domain 15	12		MGI:2445089
1200020B07	Macf1	microtubule-actin crosslinking factor 1	4	4 57.4 cM	MGI:108559
UI-M-AM0-adu-d-09-0-UI	Tp53i11	tumor protein p53 inducible protein 11	2		MGI:2670995
CLONE IDENTITY UNKNOWN 1D2
2310032E02	1110051M20Rik	RIKEN cDNA 1110051M20 gene	2		MGI:1915079
1810020N09	Serpini1	serine (or cysteine) proteinase inhibitor, clade I, member 1	3		MGI:1194506
1810073B20
IMAGE:1246828	Abcg1	ATP-binding cassette, sub-family G (WHITE), member 1	17		MGI:107704
IW:372	Qars	glutaminyl-tRNA synthetase	9		MGI:1915851
H3121D07	Pcdhga12	protocadherin gamma subfamily A, 12	18		MGI:1935229
H3138G02	Slc22a5	solute carrier family 22 (organic cation transporter), member 5	11	11 28.0 cM	MGI:1329012
H3137H12	Rnf12	ring finger protein 12	X	X 45.0 cM	MGI:1342291
C0040F07	9630050M13Rik	RIKEN cDNA 9630050M13 gene	2		MGI:2442917
H3089H03	Ext1	exostoses (multiple) 1	15	15 26.55 cM	MGI:894663
L0214A11	2010005O13Rik	RIKEN cDNA 2010005O13 gene	1		MGI:1917362
2810004L22	Rab2b	RAB2B, member RAS oncogene family	14		MGI:1923588
UI-M-AM0-adv-b-06-0-UI	Trf	transferrin	9	9 56.0 cM	MGI:98821
H3150H09	Wac	WW domain containing adaptor with coiled-coil	18		MGI:2387357
IMAGE:3585539	Vegfc	vascular endothelial growth factor C	8		MGI:109124
J1006E10	H2-K1	histocompatibility 2, K1, K region	17	17 18.44 cM	MGI:95904
H3108E01	C130098D09	hypothetical protein C130098D09	5
H3002G06	D13Wsu177e	DNA segment, Chr 13, Wayne State University 177, expressed	13	13 34.0 cM	MGI:107862
H3087H12	Gig1	glucocorticoid induced gene 1	3		MGI:2180715
H3106G01	Tcf12	transcription factor 12	9	9 42.0 cM	MGI:101877
IMAGE:3026051	Fos	FBJ osteosarcoma oncogene	12	12 40.0 cM	MGI:95574
IMAGE:3593944	Robo4	roundabout homolog 4 (Drosophila)	9		MGI:1921394
CLONE IDENTITY UNKNOWN 6B6
1110046J23	Utp14a	UTP14, U3 small nucleolar ribonucleoprotein, homolog A (yeast)	X		MGI:1919804
H3132F06	Plagl2	pleiomorphic adenoma gene-like 2	2		MGI:1933165
IMAGE:1315023	Cacna1g	calcium channel, voltage-dependent, T type, alpha 1G subunit	11		MGI:1201678
2310004G21	Scpep1	serine caroboxypeptidase 1	11		MGI:1921867
1810045O04	Fusip1	FUS interacting protein (serine-arginine rich) 1	4		MGI:1333805
H3107G07	Plekha2	pleckstrin homology domain-containing, family A (phosphoinositide binding specific) member 2	8		MGI:1928144
H3089F12	Sox4	SRY-box containing gene 4	13	13 20.0 cM	MGI:98366
1500001I23	1300002A08Rik	RIKEN cDNA 1300002A08 gene	8		MGI:1914137
UI-M-AO0-abz-e-10-0-UI	Tgfbr2	transforming growth factor, beta receptor II	9	9 69.0 cM	MGI:98729
H3097G08	Pik3ca	phosphatidylinositol 3-kinase, catalytic, alpha polypeptide	3	3 12.4 cM	MGI:1206581
H3157H01	Soat1	sterol O-acyltransferase 1	1	1 81.6 cM	MGI:104665
IMAGE:4190306	Angpt1	angiopoietin 1	15	15 14.3 cM	MGI:108448
2510002J07	Agpat2	1-acylglycerol-3-phosphate O-acyltransferase 2 (lysophosphatidic acid acyltransferase, beta)	2		MGI:1914762
1600014A14	Ehhadh	enoyl-Coenzyme A, hydratase/3-hydroxyacyl Coenzyme A dehydrogenase	16		MGI:1277964
H3022E10	Procr	protein C receptor, endothelial	2		MGI:104596
2310005I21	Gstt1	glutathione S-transferase, theta 1	10	10 40.7 cM	MGI:107379
H3124E11	9030624J02Rik	RIKEN cDNA 9030624J02 gene	7		MGI:1918767
IMAGE:3823623	Dnajb9	DnaJ (Hsp40) homolog, subfamily B, member 9	12		MGI:1351618
2610029N18	Gdi1	guanosine diphosphate (GDP) dissociation inhibitor 1	X	X 29.83 cM	MGI:99846
2310033D22	1110035L05Rik	RIKEN cDNA 1110035L05 gene	4	4 83.0 cM	MGI:1914639
2410004J03	Maged2	melanoma antigen, family D, 2	X		MGI:1933391
2610001A08
L0250B10	Taf6	TAF6 RNA polymerase II, TATA box binding protein (TBP)-associated factor	5		MGI:109129
CLONE IDENTITY UNKNOWN 27G5
0610008K22	LOC217149	similar to ENSANGP00000013261	11
H3142A01	D1Bwg0491e	DNA segment, Chr 1, Brigham & Women's Genetics 0491 expressed	1	1 19.0 cM	MGI:1927110
H3015H02	Serpinb9	serine (or cysteine) proteinase inhibitor, clade B, member 9	13	13 12.4 cM	MGI:106603
2010320A03	Dnajc7	DnaJ (Hsp40) homolog, subfamily C, member 7	11	11 60.0 cM	MGI:1928373
2400003E20	Ubb	ubiquitin B	11	11 35.0 cM	MGI:98888
H3096B05	Atp11a	ATPase, class VI, type 11A	8		MGI:1354735
2310049F07	Rasa3	RAS p21 protein activator 3	8		MGI:1197013
H3144H08	Dmtf1	cyclin D binding myb-like transcription factor 1	5		MGI:1344415
H3089E10	Eef2k	eukaryotic elongation factor-2 kinase	7		MGI:1195261
H3109A12	Ncdn	neurochondrin	4		MGI:1347351
H3152D01	Ccnd2	cyclin D2	6	6 61.1 cM	MGI:88314
1500039C15	AI481750	expressed sequence AI481750	15		MGI:2146027
H3138E02	Col4a2	procollagen, type IV, alpha 2	8	8 5.0 cM	MGI:88455
2310005F20	4932442K08Rik	RIKEN cDNA 4932442K08 gene	17		MGI:1914794
H3107A07	Nt5c2	5'-nucleotidase, cytosolic II	19		MGI:2178563
H3020G11	Traf4	Tnf receptor associated factor 4	11		MGI:1202880
H3116G06	9930019B18Rik	RIKEN cDNA 9930019B18 gene	5		MGI:2442893
IMAGE:616555	Leftb	left-right determination, factor B	1		MGI:107405
H3129E03	Mkrn1	makorin, ring finger protein, 1	6		MGI:1859353
H3110B02	Trim14	tripartite motif-containing 14	4		MGI:1921985
1700020D17	Lancl1	LanC (bacterial lantibiotic synthetase component C)-like 1	1		MGI:1336997
1110069I23	Fbxl17	F-box and leucine-rich repeat protein 17	17		MGI:1354704
H3094G12	Foxo1	forkhead box O1	3	3 22.5 cM	MGI:1890077
H3001B06	9330177P20Rik	RIKEN cDNA 9330177P20 gene	4	4 57.6 cM	MGI:2140335
1190005M20	Peli1	pellino 1	11	11 13.5 cM	MGI:1914495
H3007H03	Usp48	ubiquitin specific protease 48	4		MGI:2158502
1810014J18	Chd9	chromodomain helicase DNA binding protein 9	8		MGI:1924001
H3007B05	Krt2-7	keratin complex 2, basic, gene 7	15	15 58.7 cM	MGI:96704
H3009F05	MGC65558	similar to phosphatidylserine decarboxylase	Y
H3067F06	Atrx	alpha thalassemia/mental retardation syndrome X-linked homolog (human)	X	X 43.8 cM	MGI:103067
IMAGE:1514783	Tie1	tyrosine kinase receptor 1	4	4 50.0 cM	MGI:99906
H3095B01	D430039N05Rik	RIKEN cDNA D430039N05 gene	2		MGI:2444579
IW:1453	Nudt12	nudix (nucleoside diphosphate linked moiety X)-type motif 12	17		MGI:1915243
H3044H04	AA536749	expressed sequence AA536749	11		MGI:1349438
H3107F11	Dusp3	dual specificity phosphatase 3 (vaccinia virus phosphatase VH1-related)	11		MGI:1919599
H3129A02	Tgif2	TGFB-induced factor 2	2		MGI:1915299
2310006C03	2610005L07Rik	RIKEN cDNA 2610005L07 gene	4		MGI:1914283
CLONE IDENTITY UNKNOWN 21G10
H3118B06	Rabif	RAB interacting factor	1		MGI:2138605
H3095C07	Cipp	channel-interacting PDZ domain protein	4		MGI:1277960
H3014A12	Capg	capping protein (actin filament), gelsolin-like	6		MGI:1098259
H3004H02	Cklfsf8	chemokine-like factor super family 8	9		MGI:2447167
2310032A21	Tpst2	protein-tyrosine sulfotransferase 2	5	5 63.0 cM	MGI:1309516
H3136F02	Wrb	tryptophan rich basic protein	16		MGI:2136882
IW:1407	Eltd1	EGF, latrophilin seven transmembrane domain containing 1	3		MGI:2655562
2210009C15	Trit1	tRNA isopentenyltransferase 1	4		MGI:1914216
H3136B09	Bckdha	branched chain ketoacid dehydrogenase E1, alpha polypeptide	7		MGI:107701
H3113F12	Prnp	prion protein	2	2 75.0 cM	MGI:97769
H3144E03	Zyx	zyxin	6		MGI:103072
2810003P10	Nudc	nuclear distribution gene C homolog (Aspergillus)	4		MGI:106014
2210404F15	BC026778	cDNA sequence BC026778	6		MGI:2682298
1100001D10	1100001D10Rik	RIKEN cDNA 1100001D10 gene	5		MGI:1915670
1500040N19	Pea15	phosphoprotein enriched in astrocytes 15	1	1 93.8 cM	MGI:104799
2210404B02	4933404O11Rik	RIKEN cDNA 4933404O11 gene	17		MGI:1913996
2310081N20	Asah1	N-acylsphingosine amidohydrolase 1	8		MGI:1277124
2900002C01	Gabarapl1	gamma-aminobutyric acid (GABA(A)) receptor-associated protein-like 1	6		MGI:1914980
H3110A09	2210408F21Rik	RIKEN cDNA 2210408F21 gene	6		MGI:1920902
1500039B07	1700012H17Rik	RIKEN cDNA 1700012H17 gene	4		MGI:1916593
2310046K10	Epsti1	epithelial stromal interaction 1 (breast)	14		MGI:1915168
H3019F07	Stk10	serine/threonine kinase 10	11	11 16.0 cM	MGI:1099439
H3018G12	Phactr1	phosphatase and actin regulator 1	13		MGI:2659021
H3142C06	Socs6	suppressor of cytokine signaling 6	18		MGI:1924885
UI-M-AM0-adr-c-11-0-UI	Spnb2	spectrin beta 2	11	11 13.0 cM	MGI:98388
1500011K10	Tnrc6	trinucleotide repeat containing 6	7		MGI:2385292
CLONE IDENTITY UNKNOWN 23C3
H3003A12	Elovl5	ELOVL family member 5, elongation of long chain fatty acids (yeast)	9		MGI:1916051
IMAGE:480160	Metapl1	methionine aminopeptidase-like 1	2		MGI:1913809
IMAGE:617590	Ctse	cathepsin E	1	1 69.1 cM	MGI:107361
1200009I02	Plekha2	pleckstrin homology domain-containing, family A (phosphoinositide binding specific) member 2	8		MGI:1928144
H3020H07	Gdi1	guanosine diphosphate (GDP) dissociation inhibitor 1	X	X 29.83 cM	MGI:99846
CLONE IDENTITY UNKNOWN 5E9
2210008I11	2210008I11Rik	RIKEN cDNA 2210008I11 gene	4		MGI:1923830
2310022K02	Mga	MAX gene associated	2		MGI:1352483
H3107F06	Smarca2	SWI/SNF related, matrix associated, actin dependent regulator of chromatin, subfamily a, member 2	19	19 17.0 cM	MGI:99603
2610025G23	Orc4l	origin recognition complex, subunit 4-like (S. cerevisiae)	2		MGI:1347043
H3096G09	D18Ertd653e	DNA segment, Chr 18, ERATO Doi 653, expressed	18	18 17.0 cM	MGI:1277150
2210403K15	Pttg1ip	pituitary tumor-transforming 1 interacting protein	10		MGI:2652132
H3141C07	Cyhr1	cysteine and histidine rich 1	15		MGI:1859320
1700012P16	1700012P16Rik	RIKEN cDNA 1700012P16 gene	5		MGI:2149780
L0061B04
H3142D11	LOC278097	similar to hypothetical protein FLJ20811	X
H3090C06	Sytl4	synaptotagmin-like 4	X		MGI:1351606
1110013M09	Cryzl1	crystallin, zeta (quinone reductase)-like 1	16		MGI:1913859
H3132C02	Ctdsp2	CTD (carboxy-terminal domain, RNA polymerase II, polypeptide A) small phosphatase 2	10	10 70.0 cM	MGI:1098748
H3048F03	Rock2	Rho-associated coiled-coil forming kinase 2	12		MGI:107926
H3127E02	LOC433782	similar to RIKEN cDNA 1700029I01	4
IMAGE:3327577	Myb	myeloblastosis oncogene	10	10 16.0 cM	MGI:97249
IMAGE:699191	Elk3	ELK3, member of ETS oncogene family	10	10 51.0 cM	MGI:101762
CLONE IDENTITY UNKNOWN 2F6
H3137F02	Thrap2	thyroid hormone receptor associated protein 2	5		MGI:2670178
1600022L08	B2m	beta-2 microglobulin	2	2 69.0 cM	MGI:88127
H3115G04	LOC380686	similar to chromosome 2 open reading frame 32	11
IMAGE:681648	Il18	interleukin 18	9	9 29.0 cM	MGI:107936
H3124C08	Aip	aryl-hydrocarbon receptor-interacting protein	19	19 0.0 cM	MGI:109622
1110002G05	Oact2	O-acyltransferase (membrane bound) domain containing 2	12		MGI:1914466
H3151C01	Mapk8ip3	mitogen-activated protein kinase 8 interacting protein 3	17	17 10.0 cM	MGI:1353598
1700021I03	C87436	expressed sequence C87436	6		MGI:2141787
H3101F11	Tuft1	tuftelin 1	3		MGI:109572
H3117D05	Meis1	myeloid ecotropic viral integration site 1	11	11 11.0 cM	MGI:104717
3200001F14	Cish	cytokine inducible SH2-containing protein	9	9 59.0 cM	MGI:103159
H3144D06	Sec61a2	Sec61, alpha subunit 2 (S. cerevisiae)	2		MGI:1931071
1600025H15	Slc39a4	solute carrier family 39 (zinc transporter), member 4	15		MGI:1919277
H3118D09	2610318I01Rik	RIKEN cDNA 2610318I01 gene	3		MGI:1925642
2810416M14	Hp1bp3	heterochromatin protein 1, binding protein 3	4		MGI:109369
H3104E07	Wasl	Wiskott-Aldrich syndrome-like (human)	6		MGI:1920428
IW:956	Robo4	roundabout homolog 4 (Drosophila)	9		MGI:1921394
H3060C11	Smox	spermine oxidase	2		MGI:2445356
2010004K19	Anxa4	annexin A4	6	6 38.0 cM	MGI:88030
H3038E07	Gpatc2	G patch domain containing 2	1		MGI:1915019
1190007J18	Rhob	ras homolog gene family, member B	12		MGI:107949
H3138A03	Jak1	Janus kinase 1	4	4 46.3 cM	MGI:96628
CLONE IDENTITY UNKNOWN 30A11
1810046O15	Hspa14	heat shock 70kDa protein 14	2		MGI:1354164
H3110B05	Rnf11	ring finger protein 11	4		MGI:1352759
0610005O11	Ninj1	ninjurin 1	13		MGI:1196617
1110021E24	Capns1	calpain, small subunit 1	7	7 9.5 cM	MGI:88266
L0020E01	Nedd4	neural precursor cell expressed, developmentally down-regulted gene 4	9	9 40.0 cM	MGI:97297
1500041L03	Aplp2	amyloid beta (A4) precursor-like protein 2	9	9 13.0 cM	MGI:88047
2210403G06	Rpl18a	Ribosomal protein L18A	8		MGI:1924058
H3149G02	Smad3	MAD homolog 3 (Drosophila)	9		MGI:1201674
1200007H22	Sh3kbp1	SH3-domain kinase binding protein 1	X		MGI:1889583
2400003C12	Apoe	apolipoprotein E	7	7 4.0 cM	MGI:88057
H3089C04	Jam3	junction adhesion molecule 3	9		MGI:1933825
1190033L24	Sec61a2	Sec61, alpha subunit 2 (S. cerevisiae)	2		MGI:1931071
H3137B02
2310026D05	Suv420h1	suppressor of variegation 4-20 homolog 1 (Drosophila)	19		MGI:2444557
H3036C11	Luc7l2	LUC7-like 2 (S. cerevisiae)	6		MGI:2183260
2510004B03	Ica1	islet cell autoantigen 1	6	6 2.9 cM	MGI:96391
H3149B01	Srp54	signal recognition particle 54	12		MGI:1346087
H3088B01	Bet1l	blocked early in transport 1 homolog (S. cerevisiae)-like	7		MGI:1913128
H3144B12	Ern1	endoplasmic reticulum (ER) to nucleus signalling 1	11		MGI:1930134
H3008F07	H2-Eb1	histocompatibility 2, class II antigen E beta	17	17 18.66 cM	MGI:95901
2310081G03	Fzd7	frizzled homolog 7 (Drosophila)	1	1 30.1 cM	MGI:108570
L0231D12	Bnc2	basonuclin 2	4		MGI:2443805
H3159E05	Polr3h	polymerase (RNA) III (DNA directed) polypeptide H	15		MGI:1926179
H3143F12	Ctps2	cytidine 5'-triphosphate synthase 2	X		MGI:1933185
H3048D04	C80913	expressed sequence C80913	7		MGI:1342294
H3116A12	Hmg20a	high mobility group 20A	9		MGI:1914117
H3079A11	D10Bwg0940e	DNA segment, Chr 10, Brigham & Women's Genetics 0940 expressed	10	10 8.0 cM	MGI:106390
2510048K03	2510048K03Rik	RIKEN cDNA 2510048K03 gene	7		MGI:1919711
L0217B07	AW112037	expressed sequence AW112037	1		MGI:2138562
2600001L01	Coro1b	coronin, actin binding protein 1B	19	19 0.5 cM	MGI:1345963
1810063L17	Sntb2	syntrophin, basic 2	8	8 52.0 cM	MGI:101771
H3132B03	Mast3	microtubule associated serine/threonine kinase 3	8		MGI:2683541
H3028E09	Grb10	growth factor receptor bound protein 10	11	11 8.0 cM	MGI:103232
H3055H10	Arhgef12	Rho guanine nucleotide exchange factor (GEF) 12	9		MGI:1916882
L0061B02
2410006N06	2410006N06Rik	RIKEN cDNA 2410006N06 gene	11	11 47.25 cM	MGI:1919206
CLONE IDENTITY UNKNOWN 10G12
H3136G04	Tcta	T-cell leukemia translocation altered gene	9		MGI:1918829
H3089G07	9430067K14Rik	RIKEN cDNA 9430067K14 gene	1		MGI:2443627
2810452G02	Rbp1	retinol binding protein 1, cellular	9	9 52.0 cM	MGI:97876
H3042E06	Ptpra	protein tyrosine phosphatase, receptor type, A	2	2 73.5 cM	MGI:97808
L0228B10	Chd3	chromodomain helicase DNA binding protein 3	11		MGI:1344395
H3123E10	Cadps2	Ca2+-dependent activator protein for secretion 2	6		MGI:2443963
1190021L23	Lats2	large tumor suppressor 2	14		MGI:1354386
CLONE IDENTITY UNKNOWN 10C1
H3043F05	Dnajb1	DnaJ (Hsp40) homolog, subfamily B, member 1	8		MGI:1931874
2310004I24	2310004I24Rik	RIKEN cDNA 2310004I24 gene	11		MGI:1913608
H3147E07	Phip	pleckstrin homology domain interacting protein	9		MGI:1932404
H3150A05	Tgif	TG interacting factor	17		MGI:1194497
H3133D03	Slitl2	Slit-like 2 (Drosophila)	16		MGI:2177651
H3137H02	Utrn	utrophin	10	10 3.0 cM	MGI:104631
IMAGE:3327577	Myb	myeloblastosis oncogene	10	10 16.0 cM	MGI:97249
H3020B08	Ubp1	upstream binding protein 1	9		MGI:104889
H3128H06	Bicc1	bicaudal C homolog 1 (Drosophila)	10	10 38.6 cM	MGI:1933388
H3102A06	Fbxo3	F-box only protein 3	2		MGI:1929084
2310005L22	Phactr4	phosphatase and actin regulator 4	4		MGI:2140327
H3144F07	P2rx4	purinergic receptor P2X, ligand-gated ion channel 4	5	5 65.0 cM	MGI:1338859
IW:1500	Meis1	myeloid ecotropic viral integration site 1	11	11 11.0 cM	MGI:104717
H3131E06	Rab6	RAB6, member RAS oncogene family	7		MGI:894313
H3007G01	Dhx8	DEAH (Asp-Glu-Ala-His) box polypeptide 8	11		MGI:1306823
IMAGE:575382	Ier2	immediate early response 2	8	8 38.4 cM	MGI:104815
H3137B03	Ube2e1	ubiquitin-conjugating enzyme E2E 1, UBC4/5 homolog (yeast)	14		MGI:107411
H3151H12	Grina	glutamate receptor, ionotropic, N-methyl D-asparate-associated protein 1 (glutamate binding)	15		MGI:1913418
H3051G04	C85492	expressed sequence C85492	9		MGI:2143424
2310026I20	Bmp2	bone morphogenetic protein 2	2	2 76.1 cM	MGI:88177
H3092G12	Crk7	CDC2-related kinase 7	11	11 56.0 cM	MGI:1098802
H3152C02	BC028278	cDNA sequence BC028278	2		MGI:3039607
1810062O14	1810062O14Rik	RIKEN cDNA 1810062O14 gene	19		MGI:1922072
2210009D08	1810012H11Rik	RIKEN cDNA 1810012H11 gene	11		MGI:1919248
2210403D18	Slc25a28	solute carrier family 25, member 28	19	19 42.0 cM	MGI:2180509
H3120B08	Ube2q	ubiquitin-conjugating enzyme E2Q (putative)	3		MGI:1917343
2010016E13	Arhgdib	Rho, GDP dissociation inhibitor (GDI) beta	6		MGI:101940
H3048H07	C230027N18Rik	RIKEN cDNA C230027N18 gene	9		MGI:3026959
CLONE IDENTITY UNKNOWN 24C3
1190001O07	6230416A05Rik	RIKEN cDNA 6230416A05 gene	13		MGI:1923387
H3135G07	Ppox	protoporphyrinogen oxidase	1		MGI:104968
1110033M06	Osbpl9	oxysterol binding protein-like 9	4		MGI:1923784
H3134C01	Mbtd1	mbt domain containing 1	11		MGI:2143977
H3090H09	Pdxk	pyridoxal (pyridoxine, vitamin B6) kinase	10	10 42.1 cM	MGI:1351869
H3139E03	Kai1	kangai 1 (suppression of tumorigenicity 6, prostate)	2	2 49.6 cM	MGI:104651
2310042C06	Pygo2	pygopus 2	3		MGI:1916161
IMAGE:1477948	Kit	kit oncogene	5	5 42.0 cM	MGI:96677
1810008J04	Mll3	myeloid/lymphoid or mixed-lineage leukemia 3	5		MGI:2444959
2310008L02	Selk	selenoprotein K	14		MGI:1931466
2310028O13	Gsn	gelsolin	2	2 24.5 cM	MGI:95851
1500041H21	AI841794	expressed sequence AI841794	6		MGI:2141485
H3076G06	Stat2	signal transducer and activator of transcription 2	10	10 70.0 cM	MGI:103039
H3147A05	Fkbp9	FK506 binding protein 9	6	6 28.0 cM	MGI:1350921
2810002M09	Ccnd2	cyclin D2	6	6 61.1 cM	MGI:88314
H3159D11	5730507A09Rik	RIKEN cDNA 5730507A09 gene	7		MGI:1917888
1500001K20	Dnajb4	DnaJ (Hsp40) homolog, subfamily B, member 4	3		MGI:1914285
2510048P04	Gnl2	guanine nucleotide binding protein-like 2 (nucleolar)	4		MGI:2385207
IMAGE:3157112	Jun	Jun oncogene	4	4 44.6 cM	MGI:96646
1810061L04	B2m	beta-2 microglobulin	2	2 69.0 cM	MGI:88127
H3011B12	Ttc19	tetratricopeptide repeat domain 19	11		MGI:1920045
H3089C10	2410005O16Rik	RIKEN cDNA 2410005O16 gene	4		MGI:1913552
CLONE IDENTITY UNKNOWN 10E10
1700024A14	Rpl17	ribosomal protein L17	7		MGI:2448270
2210404B16	9530090G24Rik	RIKEN cDNA 9530090G24 gene	2		MGI:1915540
H3147G12	Laf4	lymphoid nuclear protein related to AF4	1	1 18.7 cM	MGI:106927
H3151C02	Phc1	polyhomeotic-like 1 (Drosophila)	6	6 57.0 cM	MGI:103248
H3011F09	Fau	Finkel-Biskis-Reilly murine sarcoma virus (FBR-MuSV) ubiquitously expressed (fox derived)	19	19 3.0 cM	MGI:102547
H3146B11	Sca7	spinocerebellar ataxia 7 homolog (human)	14		MGI:2179277
H3125F02	Cbfa2t1h	CBFA2T1 identified gene homolog (human)	4	4 4.4 cM	MGI:104793
H3146B05	C230080I20Rik	RIKEN cDNA C230080I20 gene	6		MGI:2444786
CLONE IDENTITY UNKNOWN 18G5
H3133F08	BC031601	cDNA sequence BC031601	9		MGI:2446266
H3136E01	E130307J07Rik	RIKEN cDNA E130307J07 gene	9		MGI:2443239
IMAGE:681648	Il18	interleukin 18	9	9 29.0 cM	MGI:107936
2310004A03	Dusp6	dual specificity phosphatase 6	10		MGI:1914853
H3078E12	Ian1	immune associated nucleotide 1	6		MGI:1349656
H3025D01	Rex3	reduced expression 3	X	X 57.5 cM	MGI:1328321
C0004F03	D11Wsu47e	DNA segment, Chr 11, Wayne State University 47, expressed	11	11 68.5 cM	MGI:106356
H3140E10
H3128C11	Zbtb20	zinc finger and BTB domain containing 20	16	16 28.9 cM	MGI:1929213
H3146G12	MGC65558	similar to phosphatidylserine decarboxylase	Y
H3098B10	C530043G21Rik	RIKEN cDNA C530043G21 gene	1		MGI:2443990
L0257E07	Slc22a17	solute carrier family 22 (organic cation transporter), member 17	14		MGI:1926225
2310042C12
H3051A04	Il16	interleukin 16	7	7 41.2 cM	MGI:1270855
H3113A07	3110007F17Rik	RIKEN cDNA 3110007F17 gene			MGI:1920311
UI-M-AO0-abz-d-11-0-UI	Actb	actin, beta, cytoplasmic	5	5 80.0 cM	MGI:87904
H3057B07	Ier3	immediate early response 3	17		MGI:104814
CLONE IDENTITY UNKNOWN 2D2
H3159C06	Khdrbs2	KH domain containing, RNA binding, signal transduction associated 2	1		MGI:2159649
H3146F02	4832420A03Rik	RIKEN cDNA 4832420A03 gene	7		MGI:2444367
1500011O24
H3136A06	Clca1	chloride channel calcium activated 1	3	3 72.5 cM	MGI:1316732
H3126F07	Lactb2	lactamase, beta 2	1		MGI:2442551
H3143F05	Mrgprb1	MAS-related GPR, member B1	7		MGI:3033115
H3111H03	Nfia	nuclear factor I/A	4	4 45.8 cM	MGI:108056
H3133C10	Golga1	golgi autoantigen, golgin subfamily a, 1	2		MGI:1924149
H3138H06	Arfgef1	ADP-ribosylation factor guanine nucleotide-exchange factor 1(brefeldin A-inhibited)	1		MGI:2442988
H3140F04	Anxa6	annexin A6	11	11 29.5 cM	MGI:88255
2310022M08	Sytl1	synaptotagmin-like 1	4		MGI:1933365
IW:309	Dctn4	dynactin 4	18		MGI:1914915
2810404B14	C030036P15Rik	RIKEN cDNA C030036P15 gene	8		MGI:2444491
H3133H08	LOC432585	similar to KIAA0593 protein	11
1190021H17	Txnrd3	thioredoxin reductase 3	6		MGI:2386711
CLONE IDENTITY UNKNOWN 25D9
IW:706	Poln	DNA polymerase N	5		MGI:2675617
1500031N08	Zfp521	zinc finger protein 521	18	18 5.0 cM	MGI:95459
IMAGE:3411865	Bsf3	B-cell stimulating factor 3	19		MGI:1930088
CLONE IDENTITY UNKNOWN 13B6
H3152A03	Phf1	PHD finger protein 1	17	17 15.15 cM	MGI:98647
2510004L20	Cul7	cullin 7	17		MGI:1913765
C0112B12
1110008J04	Hapln1	hyaluronan and proteoglycan link protein 1	13	13 44.0 cM	MGI:1337006
J0731D08	Sertad2	SERTA domain containing 2	11		MGI:1931026
1600029C13	Ly6a	lymphocyte antigen 6 complex, locus A	15	15 42.7 cM	MGI:107527
H3104E03	2410003B16Rik	RIKEN cDNA 2410003B16 gene	8		MGI:1919583
CLONE IDENTITY UNKNOWN 25E7
H3127F06
IMAGE:464942	Dnajb10	DnaJ (Hsp40) homolog, subfamily B, member 10	1		MGI:1928739
2310020H04	1200003C05Rik	RIKEN cDNA 1200003C05 gene	12		MGI:1915057
L0235E12
H3136H06	2700063G02Rik	RIKEN cDNA 2700063G02 gene	5		MGI:1919847
H3138C08	Zfp291	zinc finger protein 291	9		MGI:1925976
H3025H11	5330414D10Rik	RIKEN cDNA 5330414D10 gene	2		MGI:1923927
1500031L23	Tusc3	tumor suppressor candidate 3	8		MGI:1933134
IMAGE:598433	Myd116	myeloid differentiation primary response gene 116	7		MGI:1100516
1810073K05	Tegt	testis enhanced gene transcript	15	15 56.8 cM	MGI:99682
IMAGE:619197
1200004B16	Edg1	endothelial differentiation sphingolipid G-protein-coupled receptor 1	3		MGI:1096355
1110006E08	Rbl2	retinoblastoma-like 2	8	8 40.99 cM	MGI:105085
2210009M05	Aqp11	aquaporin 11	7		MGI:1913583
1810026B04	Dhrs6	dehydrogenase/reductase (SDR family) member 6	3		MGI:1917022
H3136E12	Ucp2	uncoupling protein 2, mitochondrial	7	7 50.0 cM	MGI:109354
H3150G11	AW060207	expressed sequence AW060207	5		MGI:2141142
H3132E07	Lxn	latexin	3	3 31.6 cM	MGI:107633
H3137B11	Mest	mesoderm specific transcript	6	6 7.5 cM	MGI:96968
H3132D05	Tex264	testis expressed gene 264	9		MGI:1096570
H3107D02	Mod1	malic enzyme, supernatant	9	9 48.0 cM	MGI:97043
H3131F10	1810013B01Rik	RIKEN cDNA 1810013B01 gene	9		MGI:1923741
1810038C01	Ppox	protoporphyrinogen oxidase	1		MGI:104968
H3016C05	Anxa5	annexin A5	3	3 19.2 cM	MGI:106008
IMAGE:790353	Gba2	glucosidase beta 2	4		MGI:2654325
H3109C05	Evi1	ecotropic viral integration site 1	3	3 14.4 cM	MGI:95457
H3097F09	Ttll1	tubulin tyrosine ligase-like 1	15		MGI:2443047
1200015G06	Ndst1	N-deacetylase/N-sulfotransferase (heparan glucosaminyl) 1	18		MGI:104719
H3147B06	Pbp	phosphatidylethanolamine binding protein	5	5 63.0 cM	MGI:1344408
H3059E12	D11Ertd461e	DNA segment, Chr 11, ERATO Doi 461, expressed	11	11 28.5 cM	MGI:1196234
H3128C09	Cdv1	carnitine deficiency-associated gene expressed in ventricle 1	5	5 65.0 cM	MGI:1098597
H3070F07	Lpp	LIM domain containing preferred translocation partner in lipoma	16		MGI:2441849
H3129F10	Pabpc1	poly A binding protein, cytoplasmic 1	15		MGI:1349722
H3094D02	Gnb1	guanine nucleotide binding protein, beta 1	4	4 79.4 cM	MGI:95781
H3091G10
1500004P17	Prkacb	protein kinase, cAMP dependent, catalytic, beta	3		MGI:97594
1500039D06	Gprc5b	G protein-coupled receptor, family C, group 5, member B	7		MGI:1927596
H3003D12	P4ha2	procollagen-proline, 2-oxoglutarate 4-dioxygenase (proline 4-hydroxylase), alpha II polypeptide	11	11 29.2 cM	MGI:894286
IMAGE:1547097	Dag1	dystroglycan 1	9	9 60.0 cM	MGI:101864
2610028P08	Bcas3	breast carcinoma amplified sequence 3	11		MGI:2385848
H3097A11	Nek6	NIMA (never in mitosis gene a)-related expressed kinase 6	2	2 28.0 cM	MGI:1891638
CLONE IDENTITY UNKNOWN 31G3
IMAGE:402591	Arf4	ADP-ribosylation factor 4	14	14 8.5 cM	MGI:99433
H3018F07	Coro1b	coronin, actin binding protein 1B	19	19 0.5 cM	MGI:1345963
2810407J07	Snn	stannin	16		MGI:1276549
1500017P16	Cln2	ceroid-lipofuscinosis, neuronal 2	7	7 50.0 cM	MGI:1336194
H3093D08	Ivd	isovaleryl coenzyme A dehydrogenase	2		MGI:1929242
CLONE IDENTITY UNKNOWN 27A8
H3017D03	Cxcl7	chemokine (C-X-C motif) ligand 7	5		MGI:1888712
1600013G16	Ctla2a	cytotoxic T lymphocyte-associated protein 2 alpha	13	13 36.0 cM	MGI:88554
H3068H02	Rnf127	ring finger protein 127	X		MGI:1921615
H3141D12	Slmap	sarcolemma associated protein	14		MGI:1933549
J0101G12	6330403K07Rik	RIKEN cDNA 6330403K07 gene	11		MGI:1918001
H3144G08	Bclaf1	BCL2-associated transcription factor 1	10		MGI:1917580
H3003G11	Ext1	exostoses (multiple) 1	15	15 26.55 cM	MGI:894663
1110055I21	2610005L07Rik	RIKEN cDNA 2610005L07 gene	4		MGI:1914283
H3068B07	Zc3hdc6	zinc finger CCCH type domain containing 6	2		MGI:1926001
H3142F09	Stx17	syntaxin 17	4		MGI:1914977
H3092E12	Siah2	seven in absentia 2	3	3 35.0 cM	MGI:108062
1810016L13	1110007C09Rik	RIKEN cDNA 1110007C09 gene	13		MGI:1915730
H3067E02	Tiam2	T-cell lymphoma invasion and metastasis 2	17		MGI:1344338
1110046J20	Gnpda2	glucosamine-6-phosphate deaminase 2	5		MGI:1915230
1200007L24	Plxdc2	plexin domain containing 2	2		MGI:1914698
H3143G11	Pde8b	phosphodiesterase 8B	13		MGI:2443999
L0208E01	Thra	thyroid hormone receptor alpha	11	11 57.0 cM	MGI:98742
1500041P17	Aldoc	aldolase 3, C isoform	11	11 44.98 cM	MGI:101863
H3113E11	Lamc1	laminin, gamma 1	1	1 81.1 cM	MGI:99914
2010203E01	Myc	myelocytomatosis oncogene	15	15 32.0 cM	MGI:97250
H3112A07	Ccnd2	cyclin D2	6	6 61.1 cM	MGI:88314
1110025I04	Mpp7	membrane protein, palmitoylated 7 (MAGUK p55 subfamily member 7)	18		MGI:1922989
1500017I04	Pgcp	plasma glutamate carboxypeptidase	15		MGI:1889205
2310012N09	Cdc34	cell division cycle 34 homolog (S. cerevisiae)	10	10 43.0 cM	MGI:102657
2410002J02	Tsc2	tuberous sclerosis 2	17	17 10.3 cM	MGI:102548
H3111D03	Jarid1b	jumonji, AT rich interactive domain 1B (Rbp2 like)	1	1 72.0 cM	MGI:1922855
IMAGE:482906	Pscd2	pleckstrin homology, Sec7 and coiled-coil domains 2	7		MGI:1334255
H3089E03	Rrm2b	ribonucleotide reductase M2 B (TP53 inducible)	15		MGI:2155865
CLONE IDENTITY UNKNOWN 26H3
H3106F08	Padi2	peptidyl arginine deiminase, type II	4	4 71.0 cM	MGI:1338892
H3097H09	2900056M20Rik	RIKEN cDNA 2900056M20 gene	X		MGI:1920247
H3050F06	Als2cr13	amyotrophic lateral sclerosis 2 (juvenile) chromosome region, candidate 13	1		MGI:1920000
UI-M-AO0-aca-a-05-0-UI	Nfrkb	nuclear factor related to kappa B binding protein	9		MGI:2442410
H3147B12	C80913	expressed sequence C80913	7		MGI:1342294
H3132E12	Sec15l2	SEC15-like 2 (S. cerevisiae)	6		MGI:1923164
L0272D05
H3027G12	Myd116	myeloid differentiation primary response gene 116	7		MGI:1100516
1200018B01	Ptprc	protein tyrosine phosphatase, receptor type, C	1	1 74.0 cM	MGI:97810
H3020B12	Hic2	hypermethylated in cancer 2	16		MGI:1929869
H3136C12	Acas2	acetyl-Coenzyme A synthetase 2 (ADP forming)	2		MGI:1890410
2700002D06	Rpl23	ribosomal protein L23	11	11 58.0 cM	MGI:1929455
2010320F23
H3121D08	Rnf146	ring finger protein 146	10		MGI:1915281
2310009M21	0710001C05Rik	RIKEN cDNA 0710001C05 gene	12		MGI:1921566
3830409L13	Gbp4	guanylate nucleotide binding protein 4	3		MGI:1926263
2510004E22	Trf	transferrin	9	9 56.0 cM	MGI:98821
H3066F12	Ctbp2	C-terminal binding protein 2	7	7 66.0 cM	MGI:1201686
H3133B04	Tcf20	transcription factor 20	15		MGI:108399
H3111A09	4921511K06Rik	RIKEN cDNA 4921511K06 gene	6		MGI:1918128
IMAGE:1547097	Dag1	dystroglycan 1	9	9 60.0 cM	MGI:101864
H3020G12	Arl6ip5	ADP-ribosylation factor-like 6 interacting protein 5	6		MGI:1929501
H3102D12	5830426I05Rik	RIKEN cDNA 5830426I05 gene	12		MGI:1923294
IW:1247	Poln	DNA polymerase N	5		MGI:2675617
IMAGE:598959	Mtcp1	mature T-cell proliferation 1	X		MGI:102699
H3097D04	Rere	arginine glutamic acid dipeptide (RE) repeats	4		MGI:2683486
H3067A02	Zcchc6	zinc finger, CCHC domain containing 6	13		MGI:2387179
H3055A01	Insig1	insulin induced gene 1	5		MGI:1916289
1110070H03	1110020L19Rik	RIKEN cDNA 1110020L19 gene	X		MGI:1920988
CLONE IDENTITY UNKNOWN 5D3
H3104E06	Abcc1	ATP-binding cassette, sub-family C (CFTR/MRP), member 1	16		MGI:102676
1810073P10	Gstt3	glutathione S-transferase, theta 3	10		MGI:2143526
2810404L15	Mapk7	mitogen activated protein kinase 7	11		MGI:1346347
H3149B07	Atxnl2	ataxin 2-like	7		MGI:2446242
2310016L03	Ambn	ameloblastin	5	5 46.0 cM	MGI:104655
CLONE IDENTITY UNKNOWN 18G9
1200017D20	Trpc6	transient receptor potential cation channel, subfamily C, member 6	9	9 1.0 cM	MGI:109523
H3091A01	3110002H16Rik	RIKEN cDNA 3110002H16 gene	18		MGI:1916528
H3001B05	Phemx	pan hematopoietic expression	7	7 69.0 cM	MGI:1350360
UI-M-AL0-abx-h-03-0-UI	Csad	cysteine sulfinic acid decarboxylase	15		MGI:2180098
1200009J13	Arhgef3	Rho guanine nucleotide exchange factor (GEF) 3	14	14 9.0 cM	MGI:1918954
H3088F03	Ptp4a3	protein tyrosine phosphatase 4a3	15		MGI:1277098
H3146E08	5730403B10Rik	RIKEN cDNA 5730403B10 gene	16	16 2.7 cM	MGI:1913876
L0212F07	Rela	v-rel reticuloendotheliosis viral oncogene homolog A (avian)	19	19 0.5 cM	MGI:103290
IMAGE:1225762	Rgl2	ral guanine nucleotide dissociation stimulator-like 2	17		MGI:107483
H3137G09	Ptprs	protein tyrosine phosphatase, receptor type, S	17	17 33.8 cM	MGI:97815
IW:1105
1810012N08	4833420G17Rik	RIKEN cDNA 4833420G17 gene	13		MGI:1914642
1810073O09	Rshl2	radial spokehead-like 2	17		MGI:1914082
IMAGE:316204	Pnliprp1	pancreatic lipase related protein 1	19	19 29.0 cM	MGI:97723
H3101H01
H3040D04	6330412F12Rik	RIKEN cDNA 6330412F12 gene	5		MGI:1889001
H3096B11	BC029214	cDNA sequence BC029214	2		MGI:2442831
2410001C13	Uqcrc1	ubiquinol-cytochrome c reductase core protein 1	9	9 57.0 cM	MGI:107876
1500001E09
1700022C08	Slc30a3	solute carrier family 30 (zinc transporter), member 3	5	5 18.0 cM	MGI:1345280
IW:1454	Car2	carbonic anhydrase 2	3	3 10.5 cM	MGI:88269
H3008B03	Ube2r2	ubiquitin-conjugating enzyme E2R 2	4		MGI:1914865
2310004E20	Dpf2	D4, zinc and double PHD fingers family 2	19	19 2.0 cM	MGI:109529
H3094B09	BC014795	cDNA sequence BC014795	1		MGI:2384789
H3095E01	Dlst	dihydrolipoamide S-succinyltransferase (E2 component of 2-oxo-glutarate complex)	12		MGI:1926170
C0036C01	D330024H06Rik	RIKEN cDNA D330024H06 gene	19		MGI:2147707
H3125G09	Vezf1	vascular endothelial zinc finger 1	11	2 20.0 cM	MGI:1313291
H3124H02	Rnf11	ring finger protein 11	4		MGI:1352759
H3108B06	Zfp617	zinc finger protein 617	8		MGI:2684459
1110037J05	Wdr9	WD repeat domain 9	16		MGI:1890651
1190011N16	Sh2bpsm1	SH2-B PH domain containing signaling mediator 1	7	7 61.0 cM	MGI:1201407
H3146F03	Bbx	bobby sox homolog (Drosophila)	16		MGI:1917758
2310003M12	Mmp2	matrix metalloproteinase 2	8	8 44.0 cM	MGI:97009
H3089H01	Zfp148	zinc finger protein 148	16	16 21.1 cM	MGI:1332234
H3123D05	Pygl	liver glycogen phosphorylase	12	12 30.0 cM	MGI:97829
H3016D08	Bnip3l	BCL2/adenovirus E1B 19kDa-interacting protein 3-like	14	14 28.0 cM	MGI:1332659
1810019D20	1200002G13Rik	RIKEN cDNA 1200002G13 gene	9		MGI:1913361
1110070H23	5031439A09Rik	RIKEN cDNA 5031439A09 gene	3		MGI:1915401
1110047I07	A730024A03Rik	RIKEN cDNA A730024A03 gene	11		MGI:2444668
9030407P13	Igj	immunoglobulin joining chain	5		MGI:96493
IMAGE:603567	Crkl	v-crk sarcoma virus CT10 oncogene homolog (avian)-like	16		MGI:104686
2310008I23	Gas5	growth arrest specific 5	1		MGI:95659
2900076C11	Gabbr1	gamma-aminobutyric acid (GABA-B) receptor, 1	17	17 20.4 cM	MGI:1860139
2310005D03	1300010K09Rik	RIKEN cDNA 1300010K09 gene	9		MGI:1922016
IMAGE:605130	Dag1	dystroglycan 1	9	9 60.0 cM	MGI:101864
2210403O17	Proz	protein Z, vitamin K-dependent plasma glycoprotein	8		MGI:1860488
2810021A19	1700023B02Rik	RIKEN cDNA 1700023B02 gene	2		MGI:1914185
2210403P21	Mapk13	mitogen activated protein kinase 13	17		MGI:1346864
J0508C12	Enah	enabled homolog (Drosophila)	1	1 98.7 cM	MGI:108360
2510026P10	Serpinf2	serine (or cysteine) proteinase inhibitor, clade F, member 2	11		MGI:107173
1110017P05	1810013L24Rik	RIKEN cDNA 1810013L24 gene	16		MGI:1916303
1200017O04	6330505F04Rik	RIKEN cDNA 6330505F04 gene	X		MGI:2442593
H3128E06
2310014F10	BC031601	cDNA sequence BC031601	9		MGI:2446266
4631405C13	Ahr	aryl-hydrocarbon receptor	12	12 18.0 cM	MGI:105043
H3017F03	Pnpla2	patatin-like phospholipase domain containing 2	7		MGI:1914103
2210404M08	Myo18a	myosin XVIIIa	11		MGI:2667185
H3104C08	Arcn1	archain 1	9		MGI:2387591
L0204B09
H3150F03	AU016693	expressed sequence AU016693	18		MGI:2147298
H3139B09	E130308A19Rik	RIKEN cDNA E130308A19 gene	4		MGI:2442164
IMAGE:1224380	Jak3	Janus kinase 3	8	8 33.0 cM	MGI:99928
J0234B09	Atp6v1c1	ATPase, H+ transporting, V1 subunit C, isoform 1	15		MGI:1913585
H3138A02	Pak4	p21 (CDKN1A)-activated kinase 4	7		MGI:1917834
J0948A06	LOC434459	similar to RIKEN cDNA 4930503E14
2310004D04	Hipk1	homeodomain interacting protein kinase 1	3		MGI:1314873
H3120B07	Gsn	gelsolin	2	2 24.5 cM	MGI:95851
H3095E12	Epc2	enhancer of polycomb homolog 2 (Drosophila)	2	2 30.0 cM	MGI:1278321
CLONE IDENTITY UNKNOWN 13G12
H3153G07	Usp33	ubiquitin specific protease 33	3		MGI:2159711
H3128D05	4930447C04Rik	RIKEN cDNA 4930447C04 gene	12		MGI:1923051
2310012O17	Ank1	ankyrin 1, erythroid	8	8 9.5 cM	MGI:88024
1810029A16	Rhbdl7	rhomboid, veinlet-like 7 (Drosophila)	5		MGI:1915612
CLONE IDENTITY UNKNOWN 14B1
CLONE IDENTITY UNKNOWN 12G7
CLONE IDENTITY UNKNOWN 24H12
H3105F01	Rabac1	Rab acceptor 1 (prenylated)	7		MGI:1201692
1190030E21	Nisch	nischarin	14		MGI:1928323
H3094A06	BC049807	cDNA sequence BC049807	17		MGI:3040683
1600027L01	Ube2r2	ubiquitin-conjugating enzyme E2R 2	4		MGI:1914865
CLONE IDENTITY UNKNOWN 19A6
H3100H03	3110001A13Rik	RIKEN cDNA 3110001A13 gene	2		MGI:1913790
H3101G07	5730420B22Rik	RIKEN cDNA 5730420B22 gene	14		MGI:1917811
1810008H07	1110021E09Rik	RIKEN cDNA 1110021E09 gene	3		MGI:1914171
IMAGE:3411865	Bsf3	B-cell stimulating factor 3	19		MGI:1930088
2210404L14	Cel	carboxyl ester lipase	2	2 16.0 cM	MGI:88374
1110034O07	1110034O07Rik	RIKEN cDNA 1110034O07 gene	15		MGI:1915994
H3020D04	Foxp1	forkhead box P1	6		MGI:1914004
3110002H18	Maged2	melanoma antigen, family D, 2	X		MGI:1933391
IMAGE:635150	Ptpre	protein tyrosine phosphatase, receptor type, E	7	7 67.6 cM	MGI:97813
1100001O23	Sec8l1	SEC8-like 1 (S. cerevisiae)	6	6 12.0 cM	MGI:1096376
H3014C06	B2m	beta-2 microglobulin	2	2 69.0 cM	MGI:88127
H3109G07	Cugbp2	CUG triplet repeat,RNA binding protein 2	2		MGI:1338822
2310032N09	Gosr2	golgi SNAP receptor complex member 2	11		MGI:1927204
J0422A05	LOC195531	similar to RIKEN cDNA 1700029I01	4
UI-M-AM0-adu-b-07-0-UI	Pja2	praja 2, RING-H2 motif containing	17		MGI:2159342
H3126A04	Igf2	insulin-like growth factor 2	7	7 69.09 cM	MGI:96434
H3096B09	Il17rb	interleukin 17 receptor B	14	14 6.0 cM	MGI:1355292
CLONE IDENTITY UNKNOWN 18E1
UI-M-AM0-adu-c-11-0-UI	Ensa	endosulfine alpha	3		MGI:1891189
2210008F04	Npepl1	aminopeptidase-like 1	2		MGI:2448523
H3092A11	Centg2	centaurin, gamma 2	1		MGI:2653690
H3138E07	2310014H19Rik	RIKEN cDNA 2310014H19 gene	14		MGI:1921500
2310005N02	Asph	aspartate-beta-hydroxylase	4		MGI:1914186
H3146C07	2310010M20Rik	RIKEN cDNA 2310010M20 gene	16		MGI:1916826
L0278C07	Ctps2	cytidine 5'-triphosphate synthase 2	X		MGI:1933185
H3099B01	LOC434377	similar to zinc finger protein 560	9
H3128H12	Ssbp3	single-stranded DNA binding protein 3	4		MGI:1919725
2210404J11	LOC381062	hypothetical gene supported by AK078282; AK078855; BC052508	17
2010016D02	Mdh1	malate dehydrogenase 1, NAD (soluble)	11	11 12.0 cM	MGI:97051
0610016O16	Akr1e1	aldo-keto reductase family 1, member E1	13		MGI:1914758
L0217C01	Cklfsf3	chemokine-like factor super family 3	8		MGI:2447162
IMAGE:638504	Stat3	signal transducer and activator of transcription 3	11	11 60.5 cM	MGI:103038
1600027G15	Rps27	ribosomal protein S27	3		MGI:1888676
UI-M-AM0-adv-f-11-0-UI	Ndrg4	N-myc downstream regulated gene 4	8	8 50.0 cM	MGI:2384590
H3002G10	Wdr9	WD repeat domain 9	16		MGI:1890651
CLONE IDENTITY UNKNOWN 20G9
H3102A07	Ptdss1	phosphatidylserine synthase 1	13		MGI:1276575
0610010L06	Sdf2	stromal cell derived factor 2	11		MGI:108019
H3049A11	Rab20	RAB20, member RAS oncogene family	8	8 10.0 cM	MGI:102789
H3004F08	Rpl18a	Ribosomal protein L18A	8		MGI:1924058
CLONE IDENTITY UNKNOWN 9H12
1810026P01	Vamp8	vesicle-associated membrane protein 8	6	6 31.5 cM	MGI:1336882
H3129D07	6820416H06Rik	RIKEN cDNA 6820416H06 gene	13		MGI:3036278
H3143D08	Stx5a	syntaxin 5A	19		MGI:1928483
H3153B06	5830434P21Rik	RIKEN cDNA 5830434P21 gene	2		MGI:1923304
2810001O21	Anxa6	annexin A6	11	11 29.5 cM	MGI:88255
H3149B03	Cln3	ceroid lipofuscinosis, neuronal 3, juvenile (Batten, Spielmeyer-Vogt disease)	7	7 60.4 cM	MGI:107537
2310026L24	Gltscr2	glioma tumor suppressor candidate region gene 2	7	7 15.13 cM	MGI:2154441
IMAGE:599085	Col4a1	procollagen, type IV, alpha 1	8	8 5.0 cM	MGI:88454
H3058E10	Coro2b	coronin, actin binding protein, 2B	9		MGI:2444283
H3127G12	LOC277923	reverse transcriptase	4
J1037H04	9430010O03Rik	RIKEN cDNA 9430010O03 gene	8		MGI:2442985
1500012I03
H3092G08	Ppm1a	protein phosphatase 1A, magnesium dependent, alpha isoform	12		MGI:99878
L0051C05
IMAGE:313154	Hist1h1c	histone 1, H1c	13		MGI:1931526
H3013B04	B230106I24Rik	RIKEN cDNA B230106I24 gene	3		MGI:2443191
L0264E01	6430596G11Rik	RIKEN cDNA 6430596G11 gene	7		MGI:2142039
H3029G05	Dgka	diacylglycerol kinase, alpha	10	10 71.0 cM	MGI:102952
2610034D04	1200004M23Rik	RIKEN cDNA 1200004M23 gene	19		MGI:1914707
J0801G01	Map3k12	mitogen activated protein kinase kinase kinase 12	15		MGI:1346881
H3155C07	Gsdmdc1	gasdermin domain containing 1	15		MGI:1916396
H3142D10	Sdc2	syndecan 2	15	15 12.4 cM	MGI:1349165
H3149H02	Dhx37	DEAH (Asp-Glu-Ala-His) box polypeptide 37	5		MGI:3028576
2310079G08	Abcc9	ATP-binding cassette, sub-family C (CFTR/MRP), member 9	6	6 70.0 cM	MGI:1352630
2010007H24	Phyh	phytanoyl-CoA hydroxylase	2		MGI:891978
H3113F08	Tm7sf1	transmembrane 7 superfamily member 1	13	13 6.0 cM	MGI:1891463
H3051F11
H3047F03	Rps6kc1	ribosomal protein S6 kinase, 52kDa, polypeptide 1	1		MGI:2443419
H3018C01	6030446I19Rik	RIKEN cDNA 6030446I19 gene	2		MGI:2442794
H3143D11	Nfia	nuclear factor I/A	4	4 45.8 cM	MGI:108056
CLONE IDENTITY UNKNOWN 31H5
H3015H06	Dtprp	decidual/trophoblast prolactin-related protein	13	13 14.0 cM	MGI:894281
H3099A07	Alcam	activated leukocyte cell adhesion molecule	16		MGI:1313266
2500001K22	Zfp87	zinc finger protein 87	13	13 43.0 cM	MGI:107768
H3145F12	2410002F23Rik	RIKEN cDNA 2410002F23 gene	7		MGI:1914226
2310026H11	Btg1	B-cell translocation gene 1, anti-proliferative	10		MGI:88215
H3150D04	2410030K01Rik	RIKEN cDNA 2410030K01 gene	9		MGI:1914879
2410003G06	1110020C13Rik	RIKEN cDNA 1110020C13 gene	15		MGI:1913401
H3078C09	Osbpl2	oxysterol binding protein-like 2	2		MGI:2442832
L0296G11	Npr2	natriuretic peptide receptor 2	4	4 21.5 cM	MGI:97372
H3126D12	AI447928	expressed sequence AI447928	17		MGI:2146858
L0062H07	Trim44	tripartite motif-containing 44	2		MGI:1931835
H3096D10	9430029L20Rik	RIKEN cDNA 9430029L20 gene	7		MGI:1924575
1110037K22	Maml1	mastermind like 1 (Drosophila)	11		MGI:1890504
IMAGE:534171	Pxmp3	peroxisomal membrane protein 3	3	3 1.0 cM	MGI:107486
H3097E06	S100g	S100 calcium binding protein G	X		MGI:104528
CLONE IDENTITY UNKNOWN 23G9
0610015D17	Cflar	CASP8 and FADD-like apoptosis regulator	1	1 30.1 cM	MGI:1336166
H3106E05	F830029L24Rik	RIKEN cDNA F830029L24 gene	15		MGI:2442773
H3069D01	Phip	pleckstrin homology domain interacting protein	9		MGI:1932404
H3157C04	Cat	catalase	2	2 57.0 cM	MGI:88271
IMAGE:621095	Ccl4	chemokine (C-C motif) ligand 4	11	11 47.6 cM	MGI:98261
CLONE IDENTITY UNKNOWN 27A6
H3102B10	1300019C06Rik	RIKEN cDNA 1300019C06 gene	14		MGI:1914147
2310033O22	Rad52	RAD52 homolog (S. cerevisiae)	6	6 55.0 cM	MGI:101949
2810454C12	Hadh2	hydroxyacyl-Coenzyme A dehydrogenase type II	X		MGI:1333871
H3028E11	Tef	thyrotroph embryonic factor	15	15 46.7 cM	MGI:98663
H3063F09	Zfyve21	zinc finger, FYVE domain containing 21	12		MGI:1915770
H3125A06	Gsk3b	glycogen synthase kinase 3 beta	16		MGI:1861437
H3139B12
2210008H19	Ick	intestinal cell kinase	9		MGI:1934157
J1012C10	Prkcbp1	protein kinase C binding protein 1	2		MGI:1918025
1810010E02	2310043N10Rik	RIKEN cDNA 2310043N10 gene	19		MGI:1914211
H3136C04	Igf1r	insulin-like growth factor I receptor	7	7 33.0 cM	MGI:96433
H3114H07	Eif2c1	eukaryotic translation initiation factor 2C, 1	4		MGI:2446630
2210403B20	Sepw1	selenoprotein W, muscle 1	7		MGI:1100878
904632	Srebf2	sterol regulatory element binding factor 2	15	15 48.5 cM	MGI:107585
CLONE IDENTITY UNKNOWN 19G7
1810044G20	Ltbp3	latent transforming growth factor beta binding protein 3	19	19 2.0 cM	MGI:1101355
CLONE IDENTITY UNKNOWN 7G10
H3149E12	B230315F11Rik	RIKEN cDNA B230315F11 gene	5		MGI:2442486
H3002F08	Sox13	SRY-box containing gene 13	1		MGI:98361
L0067H04	Gpi1	glucose phosphate isomerase 1	7	7 11.0 cM	MGI:95797
H3048D06	2610524B01Rik	RIKEN cDNA 2610524B01 gene	5		MGI:1919445
2310005N11	Selk	selenoprotein K	14		MGI:1931466
H3141G06	4933421G18Rik	RIKEN cDNA 4933421G18 gene	15		MGI:1918425
2310068J16
H3127H02	Wbp5	WW domain binding protein 5	X		MGI:109567
2400003C14	2400003C14Rik	RIKEN cDNA 2400003C14 gene	8		MGI:1919205
H3066C06	Sfpq	splicing factor proline/glutamine rich (polypyrimidine tract binding protein associated)	4	4 57.6 cM	MGI:1918764
2300002F01	Wbp5	WW domain binding protein 5	X		MGI:109567
H3150C11	Msi2h	Musashi homolog 2 (Drosophila)	11		MGI:1923876
H3135C06	D1Ertd251e	DNA segment, Chr 1, ERATO Doi 251, expressed	1	1 86.6 cM	MGI:1196415
CLONE IDENTITY UNKNOWN 30B8
H3148G07	LOC381062	hypothetical gene supported by AK078282; AK078855; BC052508	17
1190014M02	BC003331	cDNA sequence BC003331	14		MGI:2385108
2610017A03	Ccnd2	cyclin D2	6	6 61.1 cM	MGI:88314
H3082E01	LOC381912	similar to 60S ribosomal protein L19	7
2310065L18	Epb4.1	erythrocyte protein band 4.1	4	4 65.7 cM	MGI:95401
2310030J19	2310032D16Rik	RIKEN cDNA 2310032D16 gene	2		MGI:1921432
H3029E12	Acac	acetyl-Coenzyme A carboxylase	11		MGI:108451
G0113F09	Tada2l	transcriptional adaptor 2 (ADA2 homolog, yeast)-like	11		MGI:2144471
H3102B07	Zfpn1a4	zinc finger protein, subfamily 1A, 4 (Eos)	10		MGI:1343139
H3127H07	Prdm16	PR domain containing 16	4		MGI:1917923
H3128H09	Msi2h	Musashi homolog 2 (Drosophila)	11		MGI:1923876
H3090E11	Abcc9	ATP-binding cassette, sub-family C (CFTR/MRP), member 9	6	6 70.0 cM	MGI:1352630
H3106F02	Fbxo30	F-box protein 30	10		MGI:1919115
J0813D10	Mbnl2	muscleblind-like 2	14		MGI:2145597
H3124D12	Rps6ka3	ribosomal protein S6 kinase polypeptide 3	X	X 65.7 cM	MGI:104557
H3141D06	Wdr19	WD repeat domain 19	5		MGI:2443231
H3091C01	Lrp6	low density lipoprotein receptor-related protein 6	6		MGI:1298218
H3157D02	Igtp	interferon gamma induced GTPase	11	11 32.0 cM	MGI:107729
H3007G06	Krt1-18	keratin complex 1, acidic, gene 18	15	15 58.86 cM	MGI:96692
IMAGE:481236	Mll	myeloid/lymphoid or mixed-lineage leukemia	9	9 26.0 cM	MGI:96995
H3118H08	Mtx3	metaxin 3	13		MGI:2686040
H3107D09	0610033I05Rik	RIKEN cDNA 0610033I05 gene	2		MGI:1918934
0610020A08	Mpp1	membrane protein, palmitoylated	X	X 30.48 cM	MGI:105941
CLONE IDENTITY UNKNOWN 19C5
H3145C10
H3146B09	Cul4a	cullin 4A	8		MGI:1914487
0610010L11	Car2	carbonic anhydrase 2	3	3 10.5 cM	MGI:88269
H3005A04	H19	H19 fetal liver mRNA	7	7 69.03 cM	MGI:95891
IMAGE:475369	Hoxa5	homeo box A5	6	6 26.3 cM	MGI:96177
J0822A04	D630029K19Rik	RIKEN cDNA D630029K19 gene	3		MGI:2444196
H3124H08	Ubb	ubiquitin B	11	11 35.0 cM	MGI:98888
2310011K07	Snx10	sorting nexin 10	6		MGI:1919232
CLONE IDENTITY UNKNOWN 13D7
1500019F09	MGC65558	similar to phosphatidylserine decarboxylase	Y
L0240G01
H3096B06	Nhlrc2	NHL repeat containing 2	19		MGI:1914116
H3090D07	9130221H12Rik	RIKEN cDNA 9130221H12 gene	7		MGI:1924374
IW:45	Fbxo18	F-box protein 18	2		MGI:1354699
1600009J03	Itm2a	integral membrane protein 2A	X	X 37.0 cM	MGI:107706
1020013G11	Ldh2	lactate dehydrogenase 2, B chain	6	6 62.0 cM	MGI:96763
CLONE IDENTITY UNKNOWN 9H2
H3004H08	Mug2	murinoglobulin 2	6		MGI:99836
IMAGE:1481497	Hoxa9	homeo box A9	6	6 26.32 cM	MGI:96180
1500038O21	Rab6ip1	Rab6 interacting protein 1	7		MGI:1201681
H3077E08	Rhbdf1	rhomboid family 1 (Drosophila)	11	11 16.0 cM	MGI:104328
J0806D02	4933439F18Rik	RIKEN cDNA 4933439F18 gene	11		MGI:1914021
H3113D11	Rnf144	ring finger protein 144	12		MGI:1344401
IMAGE:422199	Akr1e1	aldo-keto reductase family 1, member E1	13		MGI:1914758
H3147B11	Spred1	sprouty protein with EVH-1 domain 1, related sequence	2		MGI:2150016
1810017H20	Pqbp1	polyglutamine binding protein 1	X	X 2.0 cM	MGI:1859638
IW:1414
IMAGE:777234	Arhgdib	Rho, GDP dissociation inhibitor (GDI) beta	6		MGI:101940
2310016A05	Tieg1	TGFB inducible early growth response 1	15		MGI:1101353
H3059E02	Hrmt1l1	heterogeneous nuclear ribonucleoprotein methyltransferase-like 1 (S. cerevisiae)	10	10 41.0 cM	MGI:1316652
J0914D04	Pum1	pumilio 1 (Drosophila)	4		MGI:1931749
H3110D06	D030051N19Rik	RIKEN cDNA D030051N19 gene	2		MGI:2443564
2210008M22	1110014D18Rik	RIKEN cDNA 1110014D18 gene	15		MGI:1915751
IMAGE:751254	Tnfsf6	tumor necrosis factor (ligand) superfamily, member 6	1	1 85.0 cM	MGI:99255
0610039K13	2310004I24Rik	RIKEN cDNA 2310004I24 gene	11		MGI:1913608
IW:1530	Man2b1	mannosidase 2, alpha B1	8	8 37.0 cM	MGI:107286
IMAGE:571194	D13Wsu50e	DNA segment, Chr 13, Wayne State University 50, expressed	13	13 41.0 cM	MGI:106331
CLONE IDENTITY UNKNOWN 9D1
1810034E21	Clstn1	calsyntenin 1	4		MGI:1929895
2610016O11	Atrx	alpha thalassemia/mental retardation syndrome X-linked homolog (human)	X	X 43.8 cM	MGI:103067
2810004M09	Spg21	spastic paraplegia 21 homolog (human)	9	9 40.0 cM	MGI:106403
L0302H09	6530411B15Rik	RIKEN cDNA 6530411B15 gene	11		MGI:1923457
H3108H01	Gnaq	guanine nucleotide binding protein, alpha q polypeptide	19	19 9.0 cM	MGI:95776
H3151H08	8430427H17Rik	RIKEN cDNA 8430427H17 gene	2		MGI:1918765
H3142A03	Epc2	enhancer of polycomb homolog 2 (Drosophila)	2	2 30.0 cM	MGI:1278321
H3101H04	Camk1d	calcium/calmodulin-dependent protein kinase ID	2		MGI:2442190
1110038A02	Npc1	Niemann Pick type C1	18	18 4.0 cM	MGI:1097712
CLONE IDENTITY UNKNOWN 25D2
2510003I06	Esam1	endothelial cell-specific adhesion molecule	9		MGI:1916774
H3033E12	Mbp	myelin basic protein	18	18 55.0 cM	MGI:96925
H3143H08	Ptk2	PTK2 protein tyrosine kinase 2	15	15 42.0 cM	MGI:95481
2210009G09	Cklfsf6	chemokine-like factor super family 6	9		MGI:2447165
H3144A06	Igf1	insulin-like growth factor 1	10	10 48.0 cM	MGI:96432
1110068G16	Mef2c	myocyte enhancer factor 2C	13	13 45.0 cM	MGI:99458
H3152H02	2810442O16Rik	RIKEN cDNA 2810442O16 gene	2		MGI:1914481
1810054I07	Pik3ap1	phosphoinositide-3-kinase adaptor protein 1	19		MGI:1933177
2810021G15	Btbd5	BTB (POZ) domain containing 5	12		MGI:1913939
H3139B04	Anxa6	annexin A6	11	11 29.5 cM	MGI:88255
H3112F02
H3097A10	Phtf1	putative homeodomain transcription factor 1	3		MGI:1332671
H3096D03	Fnbp1	formin binding protein 1	2		MGI:109606
H3148E02	1500011B03Rik	RIKEN cDNA 1500011B03 gene	5		MGI:1913486
2310047C04
H3091A05	Cbfa2t2h	core-binding factor, runt domain, alpha subunit 2, translocated to, 2 homolog (human)	2		MGI:1333833
H3014A04	Utrn	utrophin	10	10 3.0 cM	MGI:104631
H3124B11	Vps24	vacuolar protein sorting 24 (yeast)	6		MGI:1913950
1810034C24	Paip2	polyadenylate-binding protein-interacting protein 2	18		MGI:1915119
1110015M24	Arhgap1	Rho GTPase activating protein 1	2		MGI:2445003
H3147D05	Mga	MAX gene associated	2		MGI:1352483
1110023P10	Ttc3	tetratricopeptide repeat domain 3	16	16 67.9 cM	MGI:1276539
2210009M07	0610010O12Rik	RIKEN cDNA 0610010O12 gene	18		MGI:1913310
H3131B05	Tmem19	transmembrane protein 19	10		MGI:1914476
H3106F06	Ulk1	Unc-51 like kinase 1 (C. elegans)	5		MGI:1270126
2210008O14	1810015P03Rik	RIKEN cDNA 1810015P03 gene	8		MGI:1913519
H3123F06	Kif13a	kinesin family member 13A	13		MGI:1098264
2310020K03	Fau	Finkel-Biskis-Reilly murine sarcoma virus (FBR-MuSV) ubiquitously expressed (fox derived)	19	19 3.0 cM	MGI:102547
H3086G10	Kdt1	kidney cell line derived transcript 1	6		MGI:104611
H3110D12	Ufd1l	ubiquitin fusion degradation 1 like	16	16 11.75 cM	MGI:109353
0610020A03	Napsa	napsin A aspartic peptidase	7		MGI:109365
2310021M02	2810442O16Rik	RIKEN cDNA 2810442O16 gene	2		MGI:1914481
H3125F09	Vkorc1l1	vitamin K epoxide reductase complex, subunit 1-like 1	5		MGI:1916818
H3102B06	Dhx37	DEAH (Asp-Glu-Ala-His) box polypeptide 37	5		MGI:3028576
J1036D10	Golgb1	golgi autoantigen, golgin subfamily b, macrogolgin 1	16		MGI:1099447
2210420B03	Edg6	endothelial differentiation, G-protein-coupled receptor 6	10		MGI:1333809
2210404N01	C630002M10Rik	RIKEN cDNA C630002M10 gene	16		MGI:1913122
H3133A08		similar to Peptidyl-prolyl cis-trans isomerase A (PPIase) (Rotamase) (Cyclophilin A) (Cyclosporin A-binding protein) (SP18)	19
2310004H21	2510002A14Rik	RIKEN cDNA 2510002A14 gene	5		MGI:1919563
H3024B07	Igf2	insulin-like growth factor 2	7	7 69.09 cM	MGI:96434
4922502F07	Hdgf	hepatoma-derived growth factor	3	3 61.8 cM	MGI:1194494
H3131G12
H3116H09	Myo5a	myosin Va	9	9 42.0 cM	MGI:105976
H3103C05
H3126E12
H3127C06	2410004H05Rik	RIKEN cDNA 2410004H05 gene	14		MGI:1923735
H3089G05	Col4a3bp	procollagen, type IV, alpha 3 (Goodpasture antigen) binding protein	13		MGI:1915268
1110061L02	Ms4a6b	membrane-spanning 4-domains, subfamily A, member 6B	19		MGI:1917024
6430400C10	C030002N13Rik	RIKEN cDNA C030002N13 gene	4		MGI:1915532
CLONE IDENTITY UNKNOWN 26B11
1200016B11	Smad4	MAD homolog 4 (Drosophila)	18	18 48.0 cM	MGI:894293
1110001I14	Adipor2	adiponectin receptor 2	6	6 60.7 cM	MGI:93830
H3049E04	Gata3	GATA binding protein 3	2	2 7.0 cM	MGI:95663
H3089C12	Dlgh3	discs, large homolog 3 (Drosophila)	X		MGI:1888986
H3135A05	1700006J14Rik	RIKEN cDNA 1700006J14 gene	10		MGI:2447818
H3005D10	Sema3e	sema domain, immunoglobulin domain (Ig), short basic domain, secreted, (semaphorin) 3E	5		MGI:1340034
0610009E13	Ptgds	prostaglandin D2 synthase (brain)	2	2 12.9 cM	MGI:99261
CLONE IDENTITY UNKNOWN 16D12
L0030F08
H3002D02	Actb	actin, beta, cytoplasmic	5	5 80.0 cM	MGI:87904
H3128C08	Kif20a	kinesin family member 20A	18	18 17.0 cM	MGI:1201682
1110008E18	Pim1	proviral integration site 1	17	17 16.4 cM	MGI:97584
H3133A12	Zfp61	zinc finger protein 61	7	7 2.0 cM	MGI:99663
CLONE IDENTITY UNKNOWN 22F4
2310003C21	Ppm1a	protein phosphatase 1A, magnesium dependent, alpha isoform	12		MGI:99878
H3131H12	Rpl37a	ribosomal protein L37a	1		MGI:98068
1110023L01	1110037N09Rik	RIKEN cDNA 1110037N09 gene	13		MGI:1916000
H3155C03	5930418K15Rik	RIKEN cDNA 5930418K15 gene	5		MGI:1924356
1110046M19	1810009M01Rik	RIKEN cDNA 1810009M01 gene	6	6 19.0 cM	MGI:1916348
UI-M-AM0-adv-e-12-0-UI	Syt11	synaptotagmin 11	3	3 42.0 cM	MGI:1859547
IW:983	Angpt1	angiopoietin 1	15	15 14.3 cM	MGI:108448
H3104G12	BB128963	expressed sequence BB128963	7		MGI:2142292
1110003N10	Falz	fetal Alzheimer antigen	11		MGI:2444008
H3141E05	Chek2	CHK2 checkpoint homolog (S. pombe)	5		MGI:1355321
H3158D07	Sec22l1	SEC22 vesicle trafficking protein-like 1 (S. cerevisiae)	3		MGI:1338759
H3077H12	Arhgef12	Rho guanine nucleotide exchange factor (GEF) 12	9		MGI:1916882
L0019A12	Rpl29	ribosomal protein L29	9		MGI:99687
H3135H11	Map1lc3a	microtubule-associated protein 1 light chain 3 alpha	2		MGI:1915661
4631432G12	Chrnb1	cholinergic receptor, nicotinic, beta polypeptide 1 (muscle)	11	11 40.0 cM	MGI:87890
H3054F05	Lyzs	lysozyme	10	10 66.0 cM	MGI:96897
L0213F02
H3089D07	1810043J12Rik	RIKEN cDNA 1810043J12 gene	3		MGI:1919283
H3083E04	Ttc14	tetratricopeptide repeat domain 14	3		MGI:1914370
H3145G04	Zfp87	zinc finger protein 87	13	13 43.0 cM	MGI:107768
H3095E06	Gsto1	glutathione S-transferase omega 1	19		MGI:1342273
H3150C09	1500004A08Rik	RIKEN cDNA 1500004A08 gene	11		MGI:1917016
1500015L16	Maf1	MAF1 homolog (yeast)	15		MGI:1916127
2810412L20	Pcqap	positive cofactor 2, multiprotein complex, glutamine/Q-rich-associated protein	16	16 9.9 cM	MGI:2137379
1110014F23	BC042396	cDNA sequence BC042396	9		MGI:2448554
H3001A08	Myo1b	myosin IB	1	1 24.8 cM	MGI:107752
H3099G05	1200003E16Rik	RIKEN cDNA 1200003E16 gene	2		MGI:1914110
2410003F05	Def6	differentially expressed in FDCP 6	17		MGI:1346328
H3102H06	Rab9	RAB9, member RAS oncogene family	X		MGI:1890695
CLONE IDENTITY UNKNOWN 16E3
J0745C06	1700065D16Rik	RIKEN cDNA 1700065D16 gene	9		MGI:1920660
CLONE IDENTITY UNKNOWN 29E4
IMAGE:3495446	Nmyc1	neuroblastoma myc-related oncogene 1	12	12 4.0 cM	MGI:97357
UI-M-AM0-adv-c-10-0-UI	Tm6sf1	transmembrane 6 superfamily member 1	7		MGI:1933209
H3095B12	2310004L02Rik	RIKEN cDNA 2310004L02 gene	7		MGI:1913599
H3018A12	Acox1	acyl-Coenzyme A oxidase 1, palmitoyl	11		MGI:1330812
1200012F07	Decr1	2,4-dienoyl CoA reductase 1, mitochondrial	4		MGI:1914710
UI-M-AJ0-aaz-b-08-0-UI	Adam10	a disintegrin and metalloprotease domain 10	9	9 41.0 cM	MGI:109548
1110066A23	Nsfl1c	NSFL1 (p97) cofactor (p47)	2		MGI:3042273
H3041C04	Jarid1b	jumonji, AT rich interactive domain 1B (Rbp2 like)	1	1 72.0 cM	MGI:1922855
2610032L23	Rbp1	retinol binding protein 1, cellular	9	9 52.0 cM	MGI:97876
IMAGE:3411865	Bsf3	B-cell stimulating factor 3	19		MGI:1930088
H3133E08	Ptprs	protein tyrosine phosphatase, receptor type, S	17	17 33.8 cM	MGI:97815
H3027G04	Ptk2	PTK2 protein tyrosine kinase 2	15	15 42.0 cM	MGI:95481
1110019F16	Wdr42a	WD repeat domain 42A	1	1 93.7 cM	MGI:91860
H3107A10	BC016423	cDNA sequence BC016423	13		MGI:2145274
H3110G03	Pink1	PTEN induced putative kinase 1	4		MGI:1916193
2410002D22	Orc2l	origin recognition complex, subunit 2-like (S. cerevisiae)	1		MGI:1328306
H3122H06	Sqrdl	sulfide quinone reductase-like (yeast)	2		MGI:1929899
H3098E07	Calb1	calbindin-28K	4	4 10.5 cM	MGI:88248
L0212C09
2010104A18	Pim1	proviral integration site 1	17	17 16.4 cM	MGI:97584
1110019D01	Sf3b2	splicing factor 3b, subunit 2	19		MGI:2441856
IMAGE:577746	Tlk2	tousled-like kinase 2 (Arabidopsis)	11		MGI:1346023
H3151G05	Jmjd1b	jumonji domain containing 1B	18		MGI:1923356
IMAGE:617961	Cxcl13	chemokine (C-X-C motif) ligand 13	5		MGI:1888499
H3120G12	4933409N07Rik	RIKEN cDNA 4933409N07 gene	8		MGI:1918319
1110038L01	Rbmx	RNA binding motif protein, X chromosome	X		MGI:1343044
L0228F12	Epc1	enhancer of polycomb homolog 1 (Drosophila)	18		MGI:1278322
H3098H04	Zbtb20	zinc finger and BTB domain containing 20	16	16 28.9 cM	MGI:1929213
2610002J02	2610002J02Rik	RIKEN cDNA 2610002J02 gene	4		MGI:1914763
C0034B01		hypothetical protein 9530064J02	7
5830438K24	Cd69	CD69 antigen	6	6 62.5 cM	MGI:88343
2310010G02	Hadhsc	L-3-hydroxyacyl-Coenzyme A dehydrogenase, short chain	3		MGI:96009
H3089D01	Rerg	RAS-like, estrogen-regulated, growth-inhibitor	6		MGI:2665139
1110049E05	Appbp2	amyloid beta precursor protein (cytoplasmic tail) binding protein 2	11		MGI:1914134
H3048G03	4930579C15Rik	RIKEN cDNA 4930579C15 gene	4		MGI:1915003
IMAGE:1510858	Stat4	signal transducer and activator of transcription 4	1	1 25.9 cM	MGI:103062
H3009D12	Nid1	nidogen 1	13	13 7.0 cM	MGI:97342
H3057H04	Dnajb4	DnaJ (Hsp40) homolog, subfamily B, member 4	3		MGI:1914285
H3141A12	Pex6	peroxisomal biogenesis factor 6	17		MGI:2385054
2210009D15	2410066K11Rik	RIKEN cDNA 2410066K11 gene	2		MGI:1920918
H3056A02	Copeb	core promoter element binding protein	13		MGI:1346318
IMAGE:303941	Za20d2	zinc finger, A20 domain containing 2	19	19 15.0 cM	MGI:1278334
H3145H04	C1qb	complement component 1, q subcomponent, beta polypeptide	4	4 66.1 cM	MGI:88224
1810020K06	5830458K16Rik	RIKEN cDNA 5830458K16 gene	16		MGI:1915025
H3148A11	Eps15-rs	epidermal growth factor receptor pathway substrate 15, related sequence	8		MGI:104582
2510003H16	Psmf1	proteasome (prosome, macropain) inhibitor subunit 1	2		MGI:1346072
2500001P03	Cox7a2l	cytochrome c oxidase subunit VIIa polypeptide 2-like	17		MGI:106015
IMAGE:716964	Stat3	signal transducer and activator of transcription 3	11	11 60.5 cM	MGI:103038
IMAGE:1381538	Araf1	v-raf murine sarcoma 3611 viral oncogene homolog 1	X	X 6.2 cM	MGI:88065
IW:201	Poln	DNA polymerase N	5		MGI:2675617
J0741B07	D8Ertd531e	DNA segment, Chr 8, ERATO Doi 531, expressed	8	8 22.0 cM	MGI:1261835
H3123D09	Snapap	SNAP-associated protein	3		MGI:1333745
H3095F06	4432412D15Rik	RIKEN cDNA 4432412D15 gene	5		MGI:1921586
H3067A08	Csad	cysteine sulfinic acid decarboxylase	15		MGI:2180098
H3093D02	Laf4	lymphoid nuclear protein related to AF4	1	1 18.7 cM	MGI:106927
H3143D02	Smo	smoothened homolog (Drosophila)	6	6 7.2 cM	MGI:108075
CLONE IDENTITY UNKNOWN 8C5
1500040D16	Zfp386	zinc finger protein 386 (Kruppel-like)	12		MGI:1930708
H3151B09	0610009J22Rik	RIKEN cDNA 0610009J22 gene	11		MGI:1918923
H3136C03	Sdccag8	serologically defined colon cancer antigen 8	1		MGI:1924066
2310037G21	Rabac1	Rab acceptor 1 (prenylated)	7		MGI:1201692
1700015I01	Pfdn5	prefoldin 5	15	15 61.7 cM	MGI:1928753
H3123H01	Hadh2	hydroxyacyl-Coenzyme A dehydrogenase type II	X		MGI:1333871
1110001C01	Usp3	ubiquitin specific protease 3	9		MGI:2152450
J0948B09	BC031353	cDNA sequence BC031353	9		MGI:2387648
H3128A03	Armcx1	armadillo repeat containing, X-linked 1	X		MGI:1925498
CLONE IDENTITY UNKNOWN 3G3
1110034I23	Pfkm	phosphofructokinase, muscle	15		MGI:97548
2900001O08	Rab6	RAB6, member RAS oncogene family	7		MGI:894313
UI-M-BH0-ajw-c-06-0-UI	Fnta	farnesyltransferase, CAAX box, alpha	8	8 8.0 cM	MGI:104683
J0028D11	Catns	catenin src	2	2 47.8 cM	MGI:105100
H3112B11	Rpl18a	Ribosomal protein L18A	8		MGI:1924058
H3090B07		similar to hypothetical protein MGC26996; chromosome 6 open reading frame 172	10
CLONE IDENTITY UNKNOWN 32E2
H3152C06	Kifc2	kinesin family member C2	15	15 43.4 cM	MGI:109187
CLONE IDENTITY UNKNOWN 6F12
H3023H10	Ubp1	upstream binding protein 1	9		MGI:104889
CLONE IDENTITY UNKNOWN 13C8
H3050B01
H3149E05	Agt	angiotensinogen	8	8 68.0 cM	MGI:87963
H3139G08	Fau	Finkel-Biskis-Reilly murine sarcoma virus (FBR-MuSV) ubiquitously expressed (fox derived)	19	19 3.0 cM	MGI:102547
H3129E10	Sh2bpsm1	SH2-B PH domain containing signaling mediator 1	7	7 61.0 cM	MGI:1201407
IMAGE:1886508	Osbpl1a	oxysterol binding protein-like 1A	18		MGI:1927551
H3110F03	Dmwd	dystrophia myotonica-containing WD repeat motif	7	7 4.0 cM	MGI:94907
H3153A02	Capns1	calpain, small subunit 1	7	7 9.5 cM	MGI:88266
IW:1301	Gpr56	G protein-coupled receptor 56	8	8 45.0 cM	MGI:1340051
H3111B01	3110018K12Rik	RIKEN cDNA 3110018K12 gene	1		MGI:1920372
H3159F02	Aqr	aquarius	2	2 65.0 cM	MGI:1276102
H3109A02	Fcer1g	Fc receptor, IgE, high affinity I, gamma polypeptide	1	1 93.3 cM	MGI:95496
CLONE IDENTITY UNKNOWN 26G8
H3097D03	Cdkn1c	cyclin-dependent kinase inhibitor 1C (P57)	7	7 69.49 cM	MGI:104564
H3022C10	Nfkbiz	nuclear factor of kappa light polypeptide gene enhancer in B-cells inhibitor, zeta	16		MGI:1931595
3110018N02	Zfp30	zinc finger protein 30	7	7 7.0 cM	MGI:99178
CLONE IDENTITY UNKNOWN 5C1
IMAGE:635679	Tgm2	transglutaminase 2, C polypeptide	2	2 89.0 cM	MGI:98731
0610042P09	Gstk1	glutathione S-transferase kappa 1	6		MGI:1923513
H3124E01	1500005N04Rik	RIKEN cDNA 1500005N04 gene	9		MGI:1923750
1810016E11	3200001F09Rik	RIKEN cDNA 3200001F09 gene	4	4 65.71 cM	MGI:1919067
2310031L18	Itm2b	integral membrane protein 2B	14	14 32.5 cM	MGI:1309517
3200001M24	Rps27	ribosomal protein S27	3		MGI:1888676
2210008F23	Scamp2	secretory carrier membrane protein 2	9		MGI:1346518
2310034C06	Atp6v1b2	ATPase, H+ transporting, V1 subunit B, isoform 2	8		MGI:109618
H3148E04	1700112E06Rik	RIKEN cDNA 1700112E06 gene	14		MGI:1923883
2210009P11	Rpl23	ribosomal protein L23	11	11 58.0 cM	MGI:1929455
IMAGE:765543	Myb	myeloblastosis oncogene	10	10 16.0 cM	MGI:97249
2300003D10	Gbas	glioblastoma amplified sequence	5	4 23.1 cM	MGI:1278343
2210009A14	1600020H07Rik	RIKEN cDNA 1600020H07 gene	14		MGI:1929657
H3108C01	4930444A02Rik	RIKEN cDNA 4930444A02 gene	8		MGI:1921903
IMAGE:577343	Stat4	signal transducer and activator of transcription 4	1	1 25.9 cM	MGI:103062
CLONE IDENTITY UNKNOWN 15C3
2310058J01	Glmn	glomulin, FKBP associated protein	5		MGI:2141180
1020005O09	Txnip	thioredoxin interacting protein	3	3 47.1 cM	MGI:1889549
H3089D04	Nkd2	naked cuticle 2 homolog (Drosophila)	13		MGI:1919543
IW:1436	Ssrp1	structure specific recognition protein 1	2	2 47.8 cM	MGI:107912
H3112B06	Ing5	inhibitor of growth family, member 5	1		MGI:1922816
CLONE IDENTITY UNKNOWN 3B10
2310079P08	Syk	spleen tyrosine kinase	13	13 37.0 cM	MGI:99515
1190033J24	Gem	GTP binding protein (gene overexpressed in skeletal muscle)	4	4 2.6 cM	MGI:99844
H3068F02	Spg3a	spastic paraplegia 3A homolog (human)	12		MGI:1921241
H3005A11	Als2	amyotrophic lateral sclerosis 2 (juvenile) homolog (human)	1		MGI:1921268
H3098C08	Atad2	ATPase family, AAA domain containing 2	15		MGI:1917722
1810041N05	Gpi1	glucose phosphate isomerase 1	7	7 11.0 cM	MGI:95797
1110025H20	A430106J12Rik	RIKEN cDNA A430106J12 gene	11		MGI:1925177
IMAGE:372142	Foxc1	forkhead box C1	13	13 20.0 cM	MGI:1347466
H3011A12	Lad1	ladinin	1		MGI:109343
1190021I23	Hivep3	human immunodeficiency virus type I enhancer binding protein 3	4		MGI:106589
H3068B09	Gabpb1	GA repeat binding protein, beta 1	2	2 71.0 cM	MGI:95611
H3129G05		hypothetical protein A130072J07	1
CLONE IDENTITY UNKNOWN 10B2
H3049C08	1110061N23Rik	RIKEN cDNA 1110061N23 gene	2		MGI:1916096
IW:112	Eltd1	EGF, latrophilin seven transmembrane domain containing 1	3		MGI:2655562
L0251A08
2510004G02	Clk1	CDC-like kinase 1	1	1 30.1 cM	MGI:107403
H3007B04	Sertad2	SERTA domain containing 2	11		MGI:1931026
H3097C09	Nfia	nuclear factor I/A	4	4 45.8 cM	MGI:108056
H3143B10	Helic1	helicase, ATP binding 1	10		MGI:1925237
H3011G01	Apg7l	autophagy 7-like (S. cerevisiae)	6		MGI:1921494
2510004A19	Phemx	pan hematopoietic expression	7	7 69.0 cM	MGI:1350360
H3144G01	Pcnxl3	pecanex-like 3 (Drosophila)	19		MGI:1861733
2610002K12	2600002E23Rik	RIKEN cDNA 2600002E23 gene	4		MGI:1915148
H3020H06	Mark2	MAP/microtubule affinity-regulating kinase 2	19	19 3.0 cM	MGI:99638
1110033B05	Zfp622	zinc finger protein 622	15	15 8.9 cM	MGI:1289282
2210008K12	Sult1c2	sulfotransferase family, cytosolic, 1C, member 2	17		MGI:1916333
1110063B23	Clcn3	chloride channel 3	8	8 32.2 cM	MGI:103555
1110050E14	4933428I03Rik	RIKEN cDNA 4933428I03 gene	4		MGI:1914025
H3131D05	Slc40a1	solute carrier family 40 (iron-regulated transporter), member 1	1		MGI:1315204
H3023H09	Ubp1	upstream binding protein 1	9		MGI:104889
3100005I16	Akr1e1	aldo-keto reductase family 1, member E1	13		MGI:1914758
IMAGE:3157112	Jun	Jun oncogene	4	4 44.6 cM	MGI:96646
H3109H03	Ell2	elongation factor RNA polymerase II 2	13		MGI:2183438
2410004L09	Rela	v-rel reticuloendotheliosis viral oncogene homolog A (avian)	19	19 0.5 cM	MGI:103290
H3038G10
CLONE IDENTITY UNKNOWN 25H10
2310005E06	Sox15	SRY-box containing gene 15	11	11 39.0 cM	MGI:98363
H3137C10	Abca3	ATP-binding cassette, sub-family A (ABC1), member 3	17		MGI:1351617
0610011A23	Arhgdib	Rho, GDP dissociation inhibitor (GDI) beta	6		MGI:101940
IW:364	4930579A11Rik	RIKEN cDNA 4930579A11 gene	11		MGI:1923159
2310004H01	F11r	F11 receptor	1	1 93.3 cM	MGI:1321398
2210010M21	2310009N05Rik	RIKEN cDNA 2310009N05 gene	18		MGI:1914193
H3139D05	Rps15	ribosomal protein S15	10		MGI:98117
CLONE IDENTITY UNKNOWN 22C1
1110046A09	Tcd1d16	TBC1 domain family, member 16	11		MGI:2652878
1110003P13	Gng2	guanine nucleotide binding protein (G protein), gamma 2 subunit	14	14 2.5 cM	MGI:102705
L0059C05
1810063B01	Cabc1	chaperone, ABC1 activity of bc1 complex like (S. pombe)	1		MGI:1914676
H3109G10	Spint2	serine protease inhibitor, Kunitz type 2	7		MGI:1338031
CLONE IDENTITY UNKNOWN 25E2
1110027K07	3110002H16Rik	RIKEN cDNA 3110002H16 gene	18		MGI:1916528
H3088E04	Csnk1a1	casein kinase 1, alpha 1	18		MGI:1934950
1500019L20	Rbm28	RNA binding motif protein 28	6		MGI:2655711
H3092H08	Reps1	RalBP1 associated Eps domain containing protein	10		MGI:1196373
H3123E12	2610528A15Rik	RIKEN cDNA 2610528A15 gene	13		MGI:1919448
2310040E03	Rnpc2	RNA-binding region (RNP1, RRM) containing 2	2		MGI:2157953
1700018C04	Psmc3	proteasome (prosome, macropain) 26S subunit, ATPase 3	2	2 47.0 cM	MGI:1098754
H3027A12
H3157H10	Foxp1	forkhead box P1	6		MGI:1914004
IMAGE:370887	Notch3	Notch gene homolog 3 (Drosophila)	17	17 20.0 cM	MGI:99460
H3143C04		similar to zinc finger protein 560	9
2210006K12	2010315L10Rik	RIKEN cDNA 2010315L10 gene	8		MGI:1914273
H3056C10	Arid2	AT rich interactive domain 2 (Arid-rfx like)	15		MGI:1924294
H3065F07	Plxdc2	plexin domain containing 2	2		MGI:1914698
H3005D01	Dpp4	dipeptidylpeptidase 4	2	2 35.0 cM	MGI:94919
H3118D12	Ches1	checkpoint supressor 1	11		MGI:1918625
H3123F07	Ptov1	prostate tumor over expressed gene 1	7		MGI:1933946
H3023A08	Ppp1r13b	protein phosphatase 1, regulatory (inhibitor) subunit 13B	12		MGI:1336199
H3111A12		MAF1 homolog (yeast)	15		MGI:1916127
H3120D01	Map3k3	mitogen activated protein kinase kinase kinase 3	11		MGI:1346874
CLONE IDENTITY UNKNOWN 32A5
1110038D23	Mxi1	Max interacting protein 1	19	19 49.5 cM	MGI:97245
H3020F12	Mtf1	metal response element binding transcription factor 1	4		MGI:101786
1110019K23	1110019K23Rik	RIKEN cDNA 1110019K23 gene	5		MGI:1915871
1190003O13	Cables2	Cdk5 and Abl enzyme substrate 2	2		MGI:2182335
H3145E02	Wbp1	WW domain binding protein 1	6		MGI:104710
1110034I07	BC023814	cDNA sequence BC023814	3		MGI:2387197
H3023H11	Ubp1	upstream binding protein 1	9		MGI:104889
H3098A07
1700026K02	Fbxo3	F-box only protein 3	2		MGI:1929084
H3143C09	1110054H05Rik	RIKEN cDNA 1110054H05 gene	11		MGI:1916087
H3120E10
H3003B04	Tapbp	TAP binding protein	17	17 18.41 cM	MGI:1201689
H3097G09	D18Ertd653e	DNA segment, Chr 18, ERATO Doi 653, expressed	18	18 17.0 cM	MGI:1277150
IMAGE:596438	B2m	beta-2 microglobulin	2	2 69.0 cM	MGI:88127
1110049M22	Bglap2	bone gamma-carboxyglutamate protein 2	3	3 42.6 cM	MGI:88157
2410004C08	Papss1	3'-phosphoadenosine 5'-phosphosulfate synthase 1	3	3 64.5 cM	MGI:1330587
2210402G22	Zmynd11	zinc finger, MYND domain containing 11	13		MGI:1913755
3110040O10	Zyx	zyxin	6		MGI:103072
C0114A10	Slc16a1	solute carrier family 16 (monocarboxylic acid transporters), member 1	3		MGI:106013
H3026F04	Prkwnk1	protein kinase, lysine deficient 1	6		MGI:2442092
1110025K11	Crkl	v-crk sarcoma virus CT10 oncogene homolog (avian)-like	16		MGI:104686
H3027D04	Dyrk1a	dual-specificity tyrosine-(Y)-phosphorylation regulated kinase 1a	16	16 68.3 cM	MGI:1330299
H3003B12	Gemin5	gem (nuclear organelle) associated protein 5	11		MGI:2449311
2810412B11	Zcchc7	zinc finger, CCHC domain containing 7	4	4 21.5 cM	MGI:107328
0610010G24	5730427N09Rik	RIKEN cDNA 5730427N09 gene	13		MGI:1913883
H3135E05	A230106D06Rik	RIKEN cDNA A230106D06 gene	6		MGI:3040704
1500026E09	Car2	carbonic anhydrase 2	3	3 10.5 cM	MGI:88269
J1033C07	Cdk5	cyclin-dependent kinase 5	5	5 12.0 cM	MGI:101765
H3113H12	Mfng	manic fringe homolog (Drosophila)	15	15 44.8 cM	MGI:1095404
1110066M20	Il15	interleukin 15	8	8 38.0 cM	MGI:103014
2010015F10	Paip2	polyadenylate-binding protein-interacting protein 2	18		MGI:1915119
1110068J02	Mpp7	membrane protein, palmitoylated 7 (MAGUK p55 subfamily member 7)	18		MGI:1922989
2310032G13	Sdc1	syndecan 1	12	12 1.0 cM	MGI:1349162
IMAGE:717771	Xpc	xeroderma pigmentosum, complementation group C	6		MGI:103557
2210008M23	Cpb1	carboxypeptidase B1 (tissue)	3	3 13.0 cM	MGI:1923953
1110037D23	Ikbkg	inhibitor of kappaB kinase gamma	X		MGI:1338074
H3109B06	Ubl3	ubiquitin-like 3	5		MGI:1344373
2810004M03	Pfdn5	prefoldin 5	15	15 61.7 cM	MGI:1928753
UI-M-AM0-ado-g-06-0-UI	Thra	thyroid hormone receptor alpha	11	11 57.0 cM	MGI:98742
H3110C03	1110054O05Rik	RIKEN cDNA 1110054O05 gene	4		MGI:1913459
CLONE IDENTITY UNKNOWN 2C3
H3011G06	Ubp1	upstream binding protein 1	9		MGI:104889
IMAGE:474697	Hoxb4	homeo box B4	11	11 56.05 cM	MGI:96185
2210009E01	1200006O19Rik	RIKEN cDNA 1200006O19 gene	12		MGI:1914702
H3055H12	Myo1d	myosin ID	11	11 46.0 cM	MGI:107728
H3139H12	Hnrpa2b1	heterogeneous nuclear ribonucleoprotein A2/B1	6		MGI:104819
IMAGE:580925	Gstz1	glutathione transferase zeta 1 (maleylacetoacetate isomerase)	12		MGI:1341859
H3100H01	Mcrs1	microspherule protein 1	15		MGI:1858420
H3043D11	Arfrp2	ADP-ribosylation factor related protein 2	13		MGI:2442308
H3035H03	Vamp4	vesicle-associated membrane protein 4	1	1 85.0 cM	MGI:1858730
2310011I10	1110060M21Rik	RIKEN cDNA 1110060M21 gene	1		MGI:1913458
H3091D06	Thtpa	thiamine triphosphatase	14		MGI:2446078
IW:478
CLONE IDENTITY UNKNOWN 29G2
2810002H09	Psme2	proteasome (prosome, macropain) 28 subunit, beta	14	14 22.5 cM	MGI:1096365
H3129E08	AI467484	expressed sequence AI467484	1		MGI:2138271
1190020A11	Taf7	TAF7 RNA polymerase II, TATA box binding protein (TBP)-associated factor	18		MGI:1346348
H3115H03	BC019206	cDNA sequence BC019206	10		MGI:2448490
H3087A05	Kbtbd3	kelch repeat and BTB (POZ) domain containing 3	9		MGI:1916399
H3118E01	Auh	AU RNA binding protein/enoyl-coenzyme A hydratase	13		MGI:1338011
1200003C02	Traf4	Tnf receptor associated factor 4	11		MGI:1202880
H3048H05	Epb4.1l4b	erythrocyte protein band 4.1-like 4b	4	4 26.0 cM	MGI:1859149
2310029N12	Rab7	RAB7, member RAS oncogene family	6	6 38.5 cM	MGI:105068
H3143B05	Rnpc2	RNA-binding region (RNP1, RRM) containing 2	2		MGI:2157953
H3125B08	Cks1	CDC28 protein kinase 1	3		MGI:1889208
H3063D06	1810013L24Rik	RIKEN cDNA 1810013L24 gene	16		MGI:1916303
2010001O03	Rad51l1	RAD51-like 1 (S. cerevisiae)	12		MGI:1099436
H3090G01	1110067D22Rik	RIKEN cDNA 1110067D22 gene	11	11 11.0 cM	MGI:1916114
2510002P03	1810038H16Rik	RIKEN cDNA 1810038H16 gene	3		MGI:1914739
1190021F03	D1Bwg0491e	DNA segment, Chr 1, Brigham & Women's Genetics 0491 expressed	1	1 19.0 cM	MGI:1927110
IMAGE:945321	Socs2	suppressor of cytokine signaling 2	10	10 52.0 cM	MGI:1201787
H3118F02	Ryk	receptor-like tyrosine kinase	9	9 61.0 cM	MGI:101766
H3084E05	Gstm5	glutathione S-transferase, mu 5	3		MGI:1309466
H3028G05	AI481105	expressed sequence AI481105	2		MGI:2138982
J0701C03	Psg16	pregnancy specific glycoprotein 16	7		MGI:1347249
H3140E07	2410017P07Rik	RIKEN cDNA 2410017P07 gene	10		MGI:1915511
H3020B09	Senp6	SUMO/sentrin specific protease 6	9		MGI:1922075
H3021C05	1100001D10Rik	RIKEN cDNA 1100001D10 gene	5		MGI:1915670
2310004E21	5730427N09Rik	RIKEN cDNA 5730427N09 gene	13		MGI:1913883
2310039O22	Capg	capping protein (actin filament), gelsolin-like	6		MGI:1098259
2610111N09	Mfng	manic fringe homolog (Drosophila)	15	15 44.8 cM	MGI:1095404
IMAGE:1281980	Rab10	RAB10, member RAS oncogene family	12	12 2.0 cM	MGI:105066
H3090G06	2310044D20Rik	RIKEN cDNA 2310044D20 gene	1		MGI:1914948
1110019P11	0610007C21Rik	RIKEN cDNA 0610007C21 gene	5		MGI:1918918
H3133D11	2610029D06Rik	RIKEN cDNA 2610029D06 gene	15		MGI:1926084
H3065B09	Mapk9	mitogen activated protein kinase 9	11		MGI:1346862
H3136E09	2410030K01Rik	RIKEN cDNA 2410030K01 gene	9		MGI:1914879
1810022H12	Wac	WW domain containing adaptor with coiled-coil	18		MGI:2387357
H3112G08	Lats2	large tumor suppressor 2	14		MGI:1354386
1383872	Guk1	guanylate kinase 1	11		MGI:95871
2610001I09	Zfp313	zinc finger protein 313	2		MGI:1933159
IMAGE:466887
1810059A24	Ndel1	nuclear distribution gene E-like homolog 1 (A. nidulans)	11		MGI:1932915
H3089C01	Pex19	peroxisome biogenesis factor 19	1	1 93.6 cM	MGI:1334458
1600021P15		hypothetical protein A430031N04	16
H3117B11	Tnik	TRAF2 and NCK interacting kinase	3		MGI:1916264
2410004G15	Rps16	ribosomal protein S16	7		MGI:98118
H3129H08	Fyn	Fyn proto-oncogene	10	10 25.0 cM	MGI:95602
CLONE IDENTITY UNKNOWN 2D1
H3006H04	Sdc1	syndecan 1	12	12 1.0 cM	MGI:1349162
IMAGE:598487	Ptgs1	prostaglandin-endoperoxide synthase 1	2	2 29.0 cM	MGI:97797
H3065F12		hypothetical gene supported by AK005868; BC048576	18
1700001G13	1700009P13Rik	RIKEN cDNA 1700009P13 gene	10		MGI:2443508
1190014I02	Btbd9	BTB (POZ) domain containing 9	17		MGI:1916625
H3052F04	Glg1	golgi apparatus protein 1	8	8 53.5 cM	MGI:104967
H3145G11	A930016P21Rik	RIKEN cDNA A930016P21 gene	15		MGI:1915323
H3129A01	Aldh1a7	aldehyde dehydrogenase family 1, subfamily A7	19		MGI:1347050
2410004H18	2610111M03Rik	RIKEN cDNA 2610111M03 gene	16		MGI:1924029
1200001K07	Plxdc2	plexin domain containing 2	2		MGI:1914698
L0211B02	Dcbld2	discoidin, CUB and LCCL domain containing 2	16		MGI:1920629
3110001G17	Pbx3	pre B-cell leukemia transcription factor 3	2	2 22.0 cM	MGI:97496
2510022D06	Rpl13	ribosomal protein L13	8		MGI:105922
1110055M10	Ier5	immediate early response 5	1	1 81.5 cM	MGI:1337072
H3012F07	6330406L22Rik	RIKEN cDNA 6330406L22 gene	10		MGI:1917969
2310004M23	Tde2	tumor differentially expressed 2	10		MGI:1926228
1190032H19	Tcf4	transcription factor 4	18		MGI:98506
H3042E04	Nedd4l	neural precursor cell expressed, developmentally down-regulated gene 4-like	18		MGI:1933754
2310032O05	Dnase1l1	deoxyribonuclease 1-like 1	X	X 29.82 cM	MGI:109628
H3111F06
IMAGE:3327577	Myb	myeloblastosis oncogene	10	10 16.0 cM	MGI:97249
H3096G07	Stag1	stromal antigen 1	9		MGI:1098658
L0286D06	Flna	filamin, alpha	X	X 29.8 cM	MGI:95556
H3151C05	Stxbp2	syntaxin binding protein 2	8	8 0.36 cM	MGI:107370
H3002F10	App	amyloid beta (A4) precursor protein	16	16 56.0 cM	MGI:88059
1810016A13	Serpinb6a	serine (or cysteine) proteinase inhibitor, clade B, member 6a	13	13 13.7 cM	MGI:103123
H3151C11	Sec22l2	SEC22 vesicle trafficking protein-like 2 (S. cerevisiae)	16		MGI:2447876
H3027A04	Bteb1	basic transcription element binding protein 1	19		MGI:1333856
H3136F06	Prkx	protein kinase, X-linked	X		MGI:1309999
1700021O17	Acrbp	proacrosin binding protein	6		MGI:1859515
2310026J11	2410166I05Rik	RIKEN cDNA 2410166I05 gene	4		MGI:1924074
H3129D08	Ing4	inhibitor of growth family, member 4	6	6 59.3 cM	MGI:107307
H3140B03	Tnrc6	trinucleotide repeat containing 6	7		MGI:2385292
1190021J06	Creb3l2	cAMP responsive element binding protein 3-like 2	6		MGI:2442695
IMAGE:622843	Mrg2	myeloid ecotropic viral integration site-related gene 2	7	7 6.0 cM	MGI:108519
2010313D22	2510002A14Rik	RIKEN cDNA 2510002A14 gene	5		MGI:1919563
H3153C09	Timp2	tissue inhibitor of metalloproteinase 2	11	11 72.0 cM	MGI:98753
H3104E02	Sec10l1	SEC10-like 1 (S. cerevisiae)	14		MGI:2145645
2210403F23	Snx15	sorting nexin 15	19		MGI:1916274
2610016M12	Slc25a24	solute carrier family 25 (mitochondrial carrier, phosphate carrier), member 24	3		MGI:1917160
1190021F24	Svil	supervillin	18		MGI:2147319
2510002N03	Aldh3a2	aldehyde dehydrogenase family 3, subfamily A2	11	11 34.3 cM	MGI:1353452
1700030C20	Rwdd2	RWD domain containing 2	9		MGI:1916769
H3138A11	1700012H17Rik	RIKEN cDNA 1700012H17 gene	4		MGI:1916593
2810011I24	2410017P07Rik	RIKEN cDNA 2410017P07 gene	10		MGI:1915511
5830412M14	Baat	bile acid-Coenzyme A: amino acid N-acyltransferase	4	4 22.7 cM	MGI:106642
H3004F12	Rusc1	RUN and SH3 domain containing 1	3		MGI:1919546
H3024H11		mitochondrial acyl-CoA thioesterase 1	12		MGI:2159605
H3149F10	Ciz1	CDKN1A interacting zinc finger protein 1	2		MGI:1920234
CLONE IDENTITY UNKNOWN 24B9
H3110F09	Creb3l2	cAMP responsive element binding protein 3-like 2	6		MGI:2442695
5730435M24	T	brachyury	17	17 4.02 cM	MGI:98472
IMAGE:329375	Rnf6	ring finger protein (C3H2C3 type) 6	5		MGI:1921382
H3048C01		upstream regulatory element binding protein 1e	X		MGI:1926884
2510002E03		leptin receptor gene-related protein	4		MGI:2687005
H3090H07	Nme7	non-metastatic cells 7, protein expressed in	1		MGI:2449121
H3108C12	Maml1	mastermind like 1 (Drosophila)	11		MGI:1890504
H3132A09	C80913	expressed sequence C80913	7		MGI:1342294
H3094G10	Map4k3	mitogen-activated protein kinase kinase kinase kinase 3	17		MGI:2154405
1810034O22	Rpl13	ribosomal protein L13	8		MGI:105922
H3103G12	Tle4	transducin-like enhancer of split 4, homolog of Drosophila E(spl)	19	19 7.0 cM	MGI:104633
2510002H18	2310061B02Rik	RIKEN cDNA 2310061B02 gene	1		MGI:1916910
H3108H08	Ccnt1	cyclin T1	15		MGI:1328363
H3083G06	Cpsf5	cleavage and polyadenylation specific factor 5	8		MGI:1915469
1110056C16	Jund1	Jun proto-oncogene related gene d1	8	8 33.0 cM	MGI:96648
IMAGE:3026051	Fos	FBJ osteosarcoma oncogene	12	12 40.0 cM	MGI:95574
H3113G08	Oaz3	ornithine decarboxylase antizyme 3	3		MGI:1858170
2510009K04	Dr1	down-regulator of transcription 1	5	5 58.0 cM	MGI:1100515
2310022M19	Acadm	acetyl-Coenzyme A dehydrogenase, medium chain	3	3 73.6 cM	MGI:87867
H3057D02	6720463E02Rik	RIKEN cDNA 6720463E02 gene	11		MGI:1915347
H3151C10	Rshl2	radial spokehead-like 2	17		MGI:1914082
H3004B01	9230114K14Rik	RIKEN cDNA 9230114K14 gene			MGI:3041212
H3125E09	Slc8a1	solute carrier family 8 (sodium/calcium exchanger), member 1	17	17 48.0 cM	MGI:107956
H3117F12	Trio	triple functional domain (PTPRF interacting)	15		MGI:1927230
H3152C09	St5	suppression of tumorigenicity 5	7	7 51.55 cM	MGI:108517
CLONE IDENTITY UNKNOWN 8B4
2510019J09	Rpl18a	Ribosomal protein L18A	8		MGI:1924058
L0215G08
H3135D09	C030046I01Rik	RIKEN cDNA C030046I01 gene	10		MGI:1924814
H3108A03	Apobec1	apolipoprotein B editing complex 1	6	6 54.5 cM	MGI:103298
H3092C12	Arl10c	ADP-ribosylation factor-like 10C	6		MGI:1914416
L0059A06
L0268B10	Pbxip1	pre-B-cell leukemia transcription factor interacting protein 1	3		MGI:2441670
H3088E03	C330039G02Rik	RIKEN cDNA C330039G02 gene	4		MGI:2443432
H3028G09	Ets2	E26 avian leukemia oncogene 2, 3' domain	16	16 69.6 cM	MGI:95456
H3097G02
IMAGE:1382003	Cd44	CD44 antigen	2	2 56.0 cM	MGI:88338
H3134B03	Rps14	ribosomal protein S14	18	18 30.0 cM	MGI:98107
C0027A11	Stat1	signal transducer and activator of transcription 1	1	1 25.9 cM	MGI:103063
H3138F03	1300019C06Rik	RIKEN cDNA 1300019C06 gene	14		MGI:1914147
H3056B02	Scmh1	sex comb on midleg homolog 1	4	4 56.5 cM	MGI:1352762
H3081G01	Wwox	WW domain-containing oxidoreductase	8		MGI:1931237
2510001K17	5730427N09Rik	RIKEN cDNA 5730427N09 gene	13		MGI:1913883
H3103D07
1200009K17
1700023B02	1700023B02Rik	RIKEN cDNA 1700023B02 gene	2		MGI:1914185
H3136H10	2610019A05Rik	RIKEN cDNA 2610019A05 gene	11		MGI:1919399
2310032B14	Usp18	ubiquitin specific protease 18	6	6 56.0 cM	MGI:1344364
IMAGE:603405	Abl1	v-abl Abelson murine leukemia oncogene 1	2	2 21.0 cM	MGI:87859
IW:1234	Tuba4	tubulin, alpha 4	1		MGI:1095410
2210403I09	9330177P20Rik	RIKEN cDNA 9330177P20 gene	4	4 57.6 cM	MGI:2140335
2210005N17	Tes3	testis derived transcript 3	3		MGI:2150386
H3045G12	Jarid2	jumonji, AT rich interactive domain 2	13	13 27.0 cM	MGI:104813
H3043D09	6330412F12Rik	RIKEN cDNA 6330412F12 gene	5		MGI:1889001
2610034K05	Ddx5	DEAD (Asp-Glu-Ala-Asp) box polypeptide 5	11	11 63.0 cM	MGI:105037
IMAGE:493198	Snai1	snail homolog 1 (Drosophila)	2	2 97.0 cM	MGI:98330
H3087D09	D10Ertd802e	DNA segment, Chr 10, ERATO Doi 802, expressed	10	10 49.0 cM	MGI:1289172
H3093B02	0610011F06Rik	RIKEN cDNA 0610011F06 gene	17		MGI:1915597
CLONE IDENTITY UNKNOWN 26C11
H3034E07	Apoc3	apolipoprotein C-III	9	9 27.0 cM	MGI:88055
CLONE IDENTITY UNKNOWN 15G1
J0826E12
1190021F23	Sept8	septin 8	11	11 28.75 cM	MGI:894310
H3103D06	Tlk2	tousled-like kinase 2 (Arabidopsis)	11		MGI:1346023
1110018F16	1110018F16Rik	RIKEN cDNA 1110018F16 gene	3		MGI:1915844
H3004G02	Pdcd4	programmed cell death 4	19	19 20.0 cM	MGI:107490
UI-M-AM0-adv-e-07-0-UI	Ablim1	actin-binding LIM protein 1	19	19 53.0 cM	MGI:1194500
H3062G06	Ndfip1	Nedd4 family interacting protein 1	18		MGI:1929601
UI-M-BH0-ajv-d-10-0-UI	Tegt	testis enhanced gene transcript	15	15 56.8 cM	MGI:99682
H3015D08	AI114950	expressed sequence AI114950	7		MGI:2141866
1810059I03	Ccndbp1	cyclin D-type binding-protein 1	2	2 68.6 cM	MGI:109595
H3156H07	Npepl1	aminopeptidase-like 1	2		MGI:2448523
2310076J03	Prkr	protein kinase, interferon-inducible double stranded RNA dependent	17	17 40.0 cM	MGI:1353449
H3108E03	Tgfbr2	transforming growth factor, beta receptor II	9	9 69.0 cM	MGI:98729
IMAGE:833513	Siah2	seven in absentia 2	3	3 35.0 cM	MGI:108062
H3003F11	Myo1e	myosin IE	9	9 41.0 cM	MGI:106621
2410003O14	Rplp2	ribosomal protein, large P2	12		MGI:1914436
H3145A11	Cdc14b	CDC14 cell division cycle 14 homolog B (S. cerevisiae)	13		MGI:2441808
IMAGE:1498075	Myef2	myelin basic protein expression factor 2, repressor	2	2 73.0 cM	MGI:104592
2210403A21	Kai1	kangai 1 (suppression of tumorigenicity 6, prostate)	2	2 49.6 cM	MGI:104651
H3141E12	A630018P17Rik	RIKEN cDNA A630018P17 gene	X		MGI:2685236
1700012M17	Zranb1	zinc finger, RAN-binding domain containing 1	7	7 65.6 cM	MGI:106441
H3009G01	Cstf2t	cleavage stimulation factor, 3' pre-RNA subunit 2, tau	19		MGI:1932622
L0256D07	BC066223	cDNA sequence BC066223			MGI:3039562
IMAGE:3411865		B-cell stimulating factor 3	19		MGI:1930088
IW:1522	Poln	DNA polymerase N	5		MGI:2675617
1500015C14	Kcne1l	potassium voltage-gated channel, Isk-related family, member 1-like	X		MGI:1913490
H3029E06	Clstn1	calsyntenin 1	4		MGI:1929895
H3112B09	Ankrd10	ankyrin repeat domain 10	8		MGI:1921840
L0275H09	Pdrg1	p53 and DNA damage regulated 1	2		MGI:1915809
H3131G05	Ripk5	receptor interacting protein kinase 5	1		MGI:1925064
H3049E02	Ccnt2	cyclin T2	1		MGI:1920199
H3154F09	Meis1	myeloid ecotropic viral integration site 1	11	11 11.0 cM	MGI:104717
H3113E09	Spata13	spermatogenesis associated 13	14	14 30.5 cM	MGI:104838
1700016A15	2700069A02Rik	RIKEN cDNA 2700069A02 gene	12		MGI:1919824
H3096E08	Lrch2	leucine-rich repeats and calponin homology (CH) domain containing 2	X		MGI:2147870
H3143C03	Ttc14	tetratricopeptide repeat domain 14	3		MGI:1914370
H3159C09	Zfp445	zinc finger protein 445	9		MGI:2143340
2010000A11
H3148C11	Depdc5	DEP domain containing 5	5	5 18.0 cM	MGI:2141101
H3007A05	Dnmt3b	DNA methyltransferase 3B	2		MGI:1261819
CLONE IDENTITY UNKNOWN 12F1
H3146C11	Plekhb2	pleckstrin homology domain containing, family B (evectins) member 2	1		MGI:2385825
H3014D08	C330012H03Rik	RIKEN cDNA C330012H03 gene	16		MGI:2442686
2410006B03	Lamr1	laminin receptor 1 (ribosomal protein SA)	9	9 71.0 cM	MGI:105381
2310044N22	Ptgs1	prostaglandin-endoperoxide synthase 1	2	2 29.0 cM	MGI:97797
H3158D03	Sumf2	sulfatase modifying factor 2	5		MGI:1915152
1190031H08	Rbm18	RNA binding motif protein 18	2		MGI:1915139
1810063C18	Pcbd	6-pyruvoyl-tetrahydropterin synthase/dimerization cofactor of hepatocyte nuclear factor 1 alpha (TCF1)	10	10 36.0 cM	MGI:94873
1110067H13	Leprotl1	leptin receptor overlapping transcript-like 1	8		MGI:1915442
IMAGE:1002777	Il10	interleukin 10	1	1 69.9 cM	MGI:96537
L0216H04	Maged1	melanoma antigen, family D, 1	X	X 34.6 cM	MGI:1930187
CLONE IDENTITY UNKNOWN 8C10
H3152A04	Rere	arginine glutamic acid dipeptide (RE) repeats	4		MGI:2683486
H3089A12	Rdh11	retinol dehydrogenase 11	12	12 32.5 cM	MGI:102581
2510022M24	Rpl37	ribosomal protein L37	15		MGI:1914531
CLONE IDENTITY UNKNOWN 3F6
1110050B17	6030460N08Rik	RIKEN cDNA 6030460N08 gene	12		MGI:1924393
C0106E03	2310075A12Rik	RIKEN cDNA 2310075A12 gene	9		MGI:1917656
1600026J11	Rpl38	ribosomal protein L38	11		MGI:1914921
2700007N21	Ubb	ubiquitin B	11	11 35.0 cM	MGI:98888
H3013H12	Lzts2	leucine zipper, putative tumor suppressor 2	19		MGI:2385095
IMAGE:535475	Rbp1	retinol binding protein 1, cellular	9	9 52.0 cM	MGI:97876
L0246F11	Smyd3	SET and MYND domain containing 3	1	1 97.59 cM	MGI:1916976
CLONE IDENTITY UNKNOWN 23D2
H3138D06	AI413414	expressed sequence AI413414	8		MGI:2142523
2310028D20	Tef	thyrotroph embryonic factor	15	15 46.7 cM	MGI:98663
CLONE IDENTITY UNKNOWN 2B10
H3091H01	1200004M23Rik	RIKEN cDNA 1200004M23 gene	19		MGI:1914707
1810057I09	Inpp5b	inositol polyphosphate-5-phosphatase B	4	4 56.0 cM	MGI:103257
H3118E03	2810442I22Rik	RIKEN cDNA 2810442I22 gene	10		MGI:1915222
1810035I07	Parc	p53-associated parkin-like cytoplasmic protein	17		MGI:1925559
CLONE IDENTITY UNKNOWN 24H2
H3112H11	Rps16	ribosomal protein S16	7		MGI:98118
1600013L17	Mylc2b	myosin light chain, regulatory B	17		MGI:107494
2310008C22	Usp39	ubiquitin specific protease 39	6	6 31.5 cM	MGI:107622
H3010D09	Vcl	vinculin	14	14 2.5 cM	MGI:98927
H3146F10	4833432M17Rik	RIKEN cDNA 4833432M17 gene	1		MGI:2685830
2310009A08	D12Ertd647e	DNA segment, Chr 12, ERATO Doi 647, expressed	12	12 51.0 cM	MGI:1277180
1200001J03	Fstl1	follistatin-like 1	16	16 27.3 cM	MGI:102793
1500041I14	Itm2b	integral membrane protein 2B	14	14 32.5 cM	MGI:1309517
IMAGE:1277446	Stat1	signal transducer and activator of transcription 1	1	1 25.9 cM	MGI:103063
1200009K22	Col6a2	procollagen, type VI, alpha 2	10	10 41.1 cM	MGI:88460
CLONE IDENTITY UNKNOWN 6F10
H3038F07	Stx3	syntaxin 3	19		MGI:103077
2610021M02	Zfp263	zinc finger protein 263	16	16 1.3 cM	MGI:1921370
H3101A04
L0271D04
2310034N20	Ormdl3	ORM1-like 3 (S. cerevisiae)	11		MGI:1913862
H3115A08	Ly6a	lymphocyte antigen 6 complex, locus A	15	15 42.7 cM	MGI:107527
L0215A02
2310008B12	Mcl1	myeloid cell leukemia sequence 1	3	3 43.6 cM	MGI:101769
IW:413	Anapc1	anaphase promoting complex subunit 1	2		MGI:103097
CLONE IDENTITY UNKNOWN 18A4
C0040E07	Ggps1	geranylgeranyl diphosphate synthase 1	13	13 8.0 cM	MGI:1341724
H3048F02	Tnrc15	trinucleotide repeat containing 15	1		MGI:2138584
H3148B11	Mettl3	methyltransferase-like 3	14		MGI:1927165
H3116B02	1110007C05Rik	RIKEN cDNA 1110007C05 gene	7		MGI:1913374
H3100G01	Tbc1d14	TBC1 domain family, member 14	5	5 20.0 cM	MGI:1098708
H3034F08	Arhgef3	Rho guanine nucleotide exchange factor (GEF) 3	14	14 9.0 cM	MGI:1918954
H3122G10	AW549877	expressed sequence AW549877	15		MGI:2146232
C0040B02	Tex261	testis expressed gene 261	6	6 35.15 cM	MGI:1096575
H3143G01	B4galt3	UDP-Gal:betaGlcNAc beta 1,4-galactosyltransferase, polypeptide 3	1	1 92.6 cM	MGI:1928767
1110004P15	2310047C17Rik	RIKEN cDNA 2310047C17 gene	19		MGI:1913645
H3018F09	E130119P06Rik	RIKEN cDNA E130119P06 gene	9		MGI:2444630
H3150B02	Nfyc	nuclear transcription factor-Y gamma	4	4 55.0 cM	MGI:107901
2610002D04	Ubb	ubiquitin B	11	11 35.0 cM	MGI:98888
H3120G10	AI447928	expressed sequence AI447928	17		MGI:2146858
H3138B04	Arhgef17	Rho guanine nucleotide exchange factor (GEF) 17	7		MGI:2673002
2310008B17	Eif5	eukaryotic translation initiation factor 5	12	12 57.0 cM	MGI:95309
CLONE IDENTITY UNKNOWN 29B11
H3078A05	0610025L06Rik	RIKEN cDNA 0610025L06 gene	11		MGI:1915053
H3002G09	Zranb1	zinc finger, RAN-binding domain containing 1	7	7 65.6 cM	MGI:106441
H3098G10	Itm2c	integral membrane protein 2C	1		MGI:1927594
H3107B10	Fbxo22	F-box only protein 22	9		MGI:1926014
1500040F03	Inpp5f	inositol polyphosphate-5-phosphatase F	7		MGI:2141867
H3152H10	Ywhaz	tyrosine 3-monooxygenase/tryptophan 5-monooxygenase activation protein, zeta polypeptide	15	14 8.0 cM	MGI:109484
H3134H09	4933426M11Rik	RIKEN cDNA 4933426M11 gene	12		MGI:2444661
H3067D08	Msra	methionine sulfoxide reductase A	14	14 25.5 cM	MGI:106916
CLONE IDENTITY UNKNOWN 25B11
H3143A09	Bach1	BTB and CNC homology 1	16		MGI:894680
2510038E09	Lamr1	laminin receptor 1 (ribosomal protein SA)	9	9 71.0 cM	MGI:105381
IW:335	Vps39	vacuolar protein sorting 39 (yeast)	2		MGI:2443189
H3004D06	Ddx3y	DEAD (Asp-Glu-Ala-Asp) box polypeptide 3, Y-linked	Y	Y 2.07 cM	MGI:1349406
0610016H13	Mansc1	MANSC domain containing 1	6		MGI:1914979
2810002L20	Gypc	glycophorin C	18	18 17.0 cM	MGI:1098566
H3066G05	Wdr42a	WD repeat domain 42A	1	1 93.7 cM	MGI:91860
1500019G09
2210420N08	Cyp2j6	cytochrome P450, family 2, subfamily j, polypeptide 6	4	4 46.5 cM	MGI:1270148
H3137H05	Fau	Finkel-Biskis-Reilly murine sarcoma virus (FBR-MuSV) ubiquitously expressed (fox derived)	19	19 3.0 cM	MGI:102547
2310022P18	Slc25a11	solute carrier family 25 (mitochondrial carrier oxoglutarate carrier), member 11	11	11 42.0 cM	MGI:1915113
H3091G02	Ywhaq	tyrosine 3-monooxygenase/tryptophan 5-monooxygenase activation protein, theta polypeptide	12		MGI:891963
1700013N08	Rbl2	retinoblastoma-like 2	8	8 40.99 cM	MGI:105085
H3093A04	D4Wsu53e	DNA segment, Chr 4, Wayne State University 53, expressed	4	4 65.7 cM	MGI:106498
H3143F09	Gbas	glioblastoma amplified sequence	5	4 23.1 cM	MGI:1278343
2210009L20	Cd151	CD151 antigen	7	7 23.5 cM	MGI:1096360
H3107A04
3110081K09	Ube2e1	ubiquitin-conjugating enzyme E2E 1, UBC4/5 homolog (yeast)	14		MGI:107411
H3089D06	Cav1	caveolin, caveolae protein 1	6		MGI:102709
IW:1052	Fthfsdc1	formyltetrahydrofolate synthetase domain containing 1	10		MGI:1924836
J0085H01	Rnpc2	RNA-binding region (RNP1, RRM) containing 2	2		MGI:2157953
H3015E06	Traf1	Tnf receptor-associated factor 1	2		MGI:101836
IMAGE:476298	Nab2	Ngfi-A binding protein 2	10	10 70.0 cM	MGI:107563
H3136G03	C80879	expressed sequence C80879	1		MGI:1347046
H3152G09	Hebp1	heme binding protein 1	6		MGI:1333880
IMAGE:441054	Pex5	peroxisome biogenesis factor 5	6	6 59.6 cM	MGI:1098808
2810417B19	Rps16	ribosomal protein S16	7		MGI:98118
H3145G01	E230015L20Rik	RIKEN cDNA E230015L20 gene	14		MGI:2443639
L0256F09
IW:1338
H3133B08	A930012M21Rik	RIKEN cDNA A930012M21 gene	7		MGI:1925204
2410004M09	Snx10	sorting nexin 10	6		MGI:1919232
H3113G07	Plcg2	phospholipase C, gamma 2	8	8 62.0 cM	MGI:97616
H3143H11	2410030K01Rik	RIKEN cDNA 2410030K01 gene	9		MGI:1914879
2210008P03	Ccm2	cerebral cavernous malformation 2 homolog (human)	11		MGI:2384924
H3149E08	Anxa7	annexin A7	14	14 2.5 cM	MGI:88031
H3143C02	Fbxo7	F-box only protein 7	10		MGI:1917004
CLONE IDENTITY UNKNOWN 1G5
1810046D04	Spint2	serine protease inhibitor, Kunitz type 2	7		MGI:1338031
IMAGE:473212	Expi	extracellular proteinase inhibitor	11		MGI:107506
2510002G17	Ephx1	epoxide hydrolase 1, microsomal	1	1 98.5 cM	MGI:95405
H3089C03	2610009E16Rik	RIKEN cDNA 2610009E16 gene	6		MGI:1916452
H3040E09	C130002K18Rik	RIKEN cDNA C130002K18 gene	7		MGI:2444194
IMAGE:424578	Cklfsf8	chemokine-like factor super family 8	9		MGI:2447167
2010312B15	Isg20	interferon-stimulated protein	7		MGI:1928895
H3142A05	Ulk2	Unc-51 like kinase 2 (C. elegans)	11		MGI:1352758
L0244C08	Cyld	cylindromatosis (turban tumor syndrome)	8		MGI:1921506
CLONE IDENTITY UNKNOWN 10F2
IMAGE:583119	Itgb2	integrin beta 2	10	10 41.5 cM	MGI:96611
2310045H24	2310042M24Rik	RIKEN cDNA 2310042M24 gene	2		MGI:1914208
H3002A07	2510002D24Rik	RIKEN cDNA 2510002D24 gene	16		MGI:1919557
1500002H21	Gtl2	GTL2, imprinted maternally expressed untranslated mRNA	12	12 54.0 cM	MGI:1202886
IMAGE:717771	Xpc	xeroderma pigmentosum, complementation group C	6		MGI:103557
H3049D07	Jak2	Janus kinase 2	19	19 24.0 cM	MGI:96629
H3107H06	Nup160	nucleoporin 160	2		MGI:1926227
L0216A06	Suv420h1	suppressor of variegation 4-20 homolog 1 (Drosophila)	19		MGI:2444557
H3153A04	Prkag2	protein kinase, AMP-activated, gamma 2 non-catalytic subunit	5		MGI:1336153
H3131G02	Casp12	caspase 12	9		MGI:1312922
IMAGE:314820	Fau	Finkel-Biskis-Reilly murine sarcoma virus (FBR-MuSV) ubiquitously expressed (fox derived)	19	19 3.0 cM	MGI:102547
H3135H12	4632419I22Rik	RIKEN cDNA 4632419I22 gene	11		MGI:1921288
2310005P07	Cnot4	CCR4-NOT transcription complex, subunit 4	6		MGI:1859026
H3116B07	Btbd9	BTB (POZ) domain containing 9	17		MGI:1916625
2310014H10	Zdhhc4	zinc finger, DHHC domain containing 4	5		MGI:1920131
H3048E02	Anapc10	anaphase promoting complex subunit 10	8		MGI:1916249
2900001M12	Rnf167	ring finger protein 167	11		MGI:1917760
1810059M14
H3105C06	Osbp2	oxysterol binding protein 2	11		MGI:1921559
2310008N23	Agr2	anterior gradient 2 (Xenopus laevis)	12		MGI:1344405
H3096E02	Ehd3	EH-domain containing 3	17	17 43.25 cM	MGI:1928900
H3147G07	Lsm10	U7 snRNP-specific Sm-like protein LSM10	4		MGI:2151045
H3109E06	Prkcn	protein kinase C, nu	17		MGI:1922542
2310008D11	Dguok	deoxyguanosine kinase	6	6 35.0 cM	MGI:1351602
1500001D16	Serpini1	serine (or cysteine) proteinase inhibitor, clade I, member 1	3		MGI:1194506
L0002E05
H3095H05	Pscd3	pleckstrin homology, Sec7 and coiled-coil domains 3	5	5 82.0 cM	MGI:1335107
H3024D04	Abi2	abl-interactor 2	1		MGI:106913
IW:257	A230072I16Rik	RIKEN cDNA A230072I16 gene	11		MGI:2444848
H3092A08	Wdr9	WD repeat domain 9	16		MGI:1890651
H3042D09	Akap9	A kinase (PRKA) anchor protein (yotiao) 9	5		MGI:2178217
H3048A09	Lpp	LIM domain containing preferred translocation partner in lipoma	16		MGI:2441849
H3002D05	Zbtb20	zinc finger and BTB domain containing 20	16	16 28.9 cM	MGI:1929213
H3117A07	Nudt6	nudix (nucleoside diphosphate linked moiety X)-type motif 6	3		MGI:2387618
H3149B11	Mpp1	membrane protein, palmitoylated	X	X 30.48 cM	MGI:105941
2210006E17	Rbp1	retinol binding protein 1, cellular	9	9 52.0 cM	MGI:97876
2210401H05	Qtrt1	queuine tRNA-ribosyltransferase 1	9		MGI:1931441
H3010G04	Ext2	exostoses (multiple) 2	2	2 51.0 cM	MGI:108050
H3131B12	4632412E09Rik	RIKEN cDNA 4632412E09 gene	4		MGI:1915312
2210404P21	Pi4k2a	phosphatidylinositol 4-kinase type 2 alpha	19		MGI:1934031
H3049B02	Zfp11	zinc finger protein 11	5		MGI:99156
H3149A04	Kctd2	potassium channel tetramerisation domain containing 2	11		MGI:1917632
L0009G02
H3005C01	Rap2b	RAP2B, member of RAS oncogene family	3		MGI:1921262
RW:259
H3147G03	Strn3	striatin, calmodulin binding protein 3	12		MGI:2151064
H3115A11	Card4	caspase recruitment domain 4	6		MGI:1341839
H3100C02	Klhl8	kelch-like 8 (Drosophila)	5	5 55.0 cM	MGI:2179430
2300001A22
2310040I06	Rabac1	Rab acceptor 1 (prenylated)	7		MGI:1201692
2310021C16	Entpd4	ectonucleoside triphosphate diphosphohydrolase 4	14		MGI:1914714
H3048F05	Gkap1	G kinase anchoring protein 1	13		MGI:1891694
H3102C06	Slc6a8	solute carrier family 6 (neurotransmitter transporter, creatine), member 8	X	X 29.5 cM	MGI:2147834
H3060B11	1110020C13Rik	RIKEN cDNA 1110020C13 gene	15		MGI:1913401
L0268D03	Mtif2	mitochondrial translational initiation factor 2	11		MGI:1924034
J1037F12	Bri3bp	Bri3 binding protein	5		MGI:1924059
2410003G23	Rps13	ribosomal protein S13	7		MGI:1915302
1810036J01	Wfdc2	WAP four-disulfide core domain 2	2		MGI:1914951
H3095B03	D8Ertd69e	DNA segment, Chr 8, ERATO Doi 69, expressed	8	8 36.0 cM	MGI:1098801
H3124A09	Map2k7	mitogen activated protein kinase kinase 7	8		MGI:1346871
2310038L17	4632404H12Rik	RIKEN cDNA 4632404H12 gene	3		MGI:1921284
H3082B10	Map1lc3b	microtubule-associated protein 1 light chain 3 beta	8		MGI:1914693
H3123F09	AA407526	expressed sequence AA407526	5		MGI:2140726
H3088B09	4933434I06Rik	RIKEN cDNA 4933434I06 gene	2		MGI:1918483
L0290B10
H3149G01	Pafah1b1	platelet-activating factor acetylhydrolase, isoform 1b, beta1 subunit	11	11 44.0 cM	MGI:109520
H3134E06	3930401B19Rik	RIKEN cDNA 3930401B19 gene			MGI:1924820
1190001G02	Arl7	ADP-ribosylation factor-like 7	1		MGI:2445172
H3112H10	Rps16	ribosomal protein S16	7		MGI:98118
2210003C17
IMAGE:1958056	Mmp13	matrix metalloproteinase 13	9		MGI:1340026
H3117E08	Raf1	v-raf-1 leukemia viral oncogene 1	6	6 52.5 cM	MGI:97847
CLONE IDENTITY UNKNOWN 19E1
1500040D19	Eif4e	eukaryotic translation initiation factor 4E	3	12 25.0 cM	MGI:95305
H3117E02	Pcdhga12	protocadherin gamma subfamily A, 12	18		MGI:1935229
1190032E23	C330007P06Rik	RIKEN cDNA C330007P06 gene	X		MGI:1924894
L0210B11	Sdbcag84	serologically defined breast cancer antigen 84	2	2 92.0 cM	MGI:1913616
H3063C01	Cbfa2t1h	CBFA2T1 identified gene homolog (human)	4	4 4.4 cM	MGI:104793
H3060A05	Crim1	cysteine-rich motor neuron 1	17		MGI:1354756
2410002N05	Ard1	N-acetyltransferase ARD1 homolog (S. cerevisiae)	X		MGI:1915255
H3078A07	Ggps1	geranylgeranyl diphosphate synthase 1	13	13 8.0 cM	MGI:1341724
H3137E07	Il10ra	interleukin 10 receptor, alpha	9	9 26.0 cM	MGI:96538
L0279D08
2900002D18	Morf4l1	mortality factor 4 like 1	9		MGI:1096551
1500037O04
H3150C07	Cyhr1	cysteine and histidine rich 1	15		MGI:1859320
H3116B11	Atp6v1g1	ATPase, H+ transporting, V1 subunit G isoform 1	4		MGI:1913540
1500003A04	BC013529	cDNA sequence BC013529	10		MGI:2384905
J0807C06	Bloc1s1	biogenesis of lysosome-related organelles complex-1, subunit 1	10	10 72.0 cM	MGI:1195276
2810003N02
2310043O09	Lpin1	lipin 1	12	12 9.0 cM	MGI:1891340
H3010A07	2410091C18Rik	RIKEN cDNA 2410091C18 gene	17		MGI:1920944
2510002E09	Mare	alpha globin regulatory element containing gene	11	11 16.0 cM	MGI:109258
H3138E03	Sufu	suppressor of fused homolog (Drosophila)	19	19 47.0 cM	MGI:1345643
H3052D04
1700003C20		downregulated in Zic1 deficient cerebellum	9		MGI:1915894
IMAGE:3412937	Vapa	vesicle-associated membrane protein, associated protein A	17		MGI:1353561
H3143H09	Kit	kit oncogene	5	5 42.0 cM	MGI:96677
IMAGE:1244889	Adcy7	adenylate cyclase 7	8	8 40.0 cM	MGI:102891
H3063F07	4933403L16Rik	RIKEN cDNA 4933403L16 gene	4		MGI:1918281
J1002D05	Tcf4	transcription factor 4	18		MGI:98506
H3095H04	Cxxc1	CXXC finger 1 (PHD domain)	18		MGI:1921572
2010315B06	B2m	beta-2 microglobulin	2	2 69.0 cM	MGI:88127
2900002E23	1500011B03Rik	RIKEN cDNA 1500011B03 gene	5		MGI:1913486
[truncated: 462 more rows]
