# Supplementary material for: Molecular Signatures of Quiescent, Mobilized and Leukemia-Initiating Hematopoietic Stem Cells
Source: PLoS One. 2010 Jan 20;5(1):e8785. doi: 10.1371/journal.pone.0008785 (PMC2808351; doi:10.1371/journal.pone.0008785)
Supplement: Table S2 — Array features upregulated in day +2 mobilized HSC compared to HSC at steady-state. (0.04 MB XLS) [file pone.0008785.s002.xls]

## Sheet: Mob
CloneID	Symbol	Name	Chromosome	Location	MGI
2410002E16	6330412F12Rik	RIKEN cDNA 6330412F12 gene	5		MGI:1889001
IMAGE:585992	Slc25a5	solute carrier family 25 (mitochondrial carrier, adenine nucleotide translocator), member 5	X	X 12.7 cM	MGI:1353496
0610008P05	Ppib	peptidylprolyl isomerase B	9		MGI:97750
H3024C04	Pgam1	phosphoglycerate mutase 1	19	19 10.0 cM	MGI:97552
2810401D14	Tcp1	t-complex protein 1	17	17 7.5 cM	MGI:98535
2410004P12	Atp5a1	ATP synthase, H+ transporting, mitochondrial F1 complex, alpha subunit, isoform 1	18	18 50.0 cM	MGI:88115
IMAGE:466267	Mad2l1	MAD2 (mitotic arrest deficient, homolog)-like 1 (yeast)	6	6 30.3 cM	MGI:1860374
CLONE IDENTITY UNKNOWN 6D6
1500019G03	Cycs	cytochrome c, somatic	6	6 23.0 cM	MGI:88578
2610030N19	P4hb	prolyl 4-hydroxylase, beta polypeptide	11	11 80.0 cM	MGI:97464
2010107H02	Cox5b	cytochrome c oxidase, subunit Vb	1		MGI:88475
CLONE IDENTITY UNKNOWN 22F10
H3079F05	Cacybp	calcyclin binding protein	1		MGI:1270839
2410004F21	Ccnb1	cyclin B1	13	13 56.0 cM	MGI:88302
CLONE IDENTITY UNKNOWN 31G7
2410003P06	Dnajc9	DnaJ (Hsp40) homolog, subfamily C, member 9	14		MGI:1915326
1500000O21	Slc25a5	solute carrier family 25 (mitochondrial carrier, adenine nucleotide translocator), member 5	X	X 12.7 cM	MGI:1353496
1110037A17	Anln	anillin, actin binding protein (scraps homolog, Drosophila)	9		MGI:1920174
2810004F17	Cdc2a	cell division cycle 2 homolog A (S. pombe)	10	10 38.0 cM	MGI:88351
5630401K10	Pgk1	phosphoglycerate kinase 1	X	X 45.0 cM	MGI:97555
H3059A05	Mad2l1	MAD2 (mitotic arrest deficient, homolog)-like 1 (yeast)	6	6 30.3 cM	MGI:1860374
H3022B05	Rpo1-3	RNA polymerase 1-3	5		MGI:108403
H3021F09	Smc2l1	SMC2 structural maintenance of chromosomes 2-like 1 (yeast)	4	4 18.5 cM	MGI:106067
2600002M14	Tubb5	tubulin, beta 5	17		MGI:107812
2810004I20	Ccna2	cyclin A2	3	3 19.2 cM	MGI:108069
IMAGE:602648	Tcp1	t-complex protein 1	17	17 7.5 cM	MGI:98535
2410002I20	Polr2e	polymerase (RNA) II (DNA directed) polypeptide E	10		MGI:1913670
2410002D18	Bcas2	breast carcinoma amplified sequence 2	3		MGI:1915433
2510015H03	Epor	erythropoietin receptor	9	9 5.0 cM	MGI:95408
H3136F05	Ghitm	growth hormone inducible transmembrane protein	14	14 15.0 cM	MGI:1913342
H3020B10	Syncrip	synaptotagmin binding, cytoplasmic RNA interacting protein	9		MGI:1891690
H3032C01	Cycs	cytochrome c, somatic	6	6 23.0 cM	MGI:88578
1810014B22	Cct8	chaperonin subunit 8 (theta)	16		MGI:107183
H3043B04	Strap	serine/threonine kinase receptor associated protein	6		MGI:1329037
2310022B19	Tardbp	TAR DNA binding protein	4		MGI:2387629
H3147H06	Cacybp	calcyclin binding protein	1		MGI:1270839
H3020D10	Idh3a	isocitrate dehydrogenase 3 (NAD+) alpha	9		MGI:1915084
H3021F12	Pcna	proliferating cell nuclear antigen	2	2 75.0 cM	MGI:97503
H3123E09	Ccna2	cyclin A2	3	3 19.2 cM	MGI:108069
IMAGE:3383408	Birc5	baculoviral IAP repeat-containing 5	11		MGI:1203517
H3023F10	Hspca	heat shock protein 1, alpha	12	12 48.0 cM	MGI:96250
2810001C09	Ccna2	cyclin A2	3	3 19.2 cM	MGI:108069
1020004A07	A630082K20Rik	RIKEN cDNA A630082K20 gene	6		MGI:2443388
2310043F15	Hnrpa3	heterogeneous nuclear ribonucleoprotein A3	2		MGI:1917171
2600001N20	Tebp	telomerase binding protein, p23	10		MGI:1929282
IMAGE:581127	Uqcrfs1	ubiquinol-cytochrome c reductase, Rieske iron-sulfur polypeptide 1	13		MGI:1913944
2310030P08	5730591C18Rik	RIKEN cDNA 5730591C18 gene	8		MGI:1915383
2610024A10	Mad2l1	MAD2 (mitotic arrest deficient, homolog)-like 1 (yeast)	6	6 30.3 cM	MGI:1860374
3300001M08	Sgol1	shugoshin-like 1 (S. pombe)	17		MGI:1919665
CLONE IDENTITY UNKNOWN 9E9
L0276A05
1810073H08	Rbm3	RNA binding motif protein 3	X	X 2.0 cM	MGI:1099460
H3130B07	Hnrpa3	heterogeneous nuclear ribonucleoprotein A3	2		MGI:1917171
2310033M11	Uap1l1	UDP-N-acteylglucosamine pyrophosphorylase 1-like 1	2		MGI:2443318
2200004N10
2810002F08	Pgk1	phosphoglycerate kinase 1	X	X 45.0 cM	MGI:97555
H3015D05	Hadhb	hydroxyacyl-Coenzyme A dehydrogenase/3-ketoacyl-Coenzyme A thiolase/enoyl-Coenzyme A hydratase (trifunctional protein), beta subunit	5		MGI:2136381
H3061H06	AA545217	expressed sequence AA545217	5		MGI:1351328
IW:12	Eltd1	EGF, latrophilin seven transmembrane domain containing 1	3		MGI:2655562
2410004L15	Fthfsdc1	formyltetrahydrofolate synthetase domain containing 1	10		MGI:1924836
H3027E02	H2afz	H2A histone family, member Z	3		MGI:1888388
2610002G10	Slc27a2	solute carrier family 27 (fatty acid transporter), member 2	2		MGI:1347099
2810402G11	D17Wsu155e	DNA segment, Chr 17, Wayne State University 155, expressed	17	17 5.0 cM	MGI:107227
0610014M16	Atp5g3	ATP synthase, H+ transporting, mitochondrial F0 complex, subunit c (subunit 9), isoform 3	2		MGI:2442035
CLONE IDENTITY UNKNOWN 31E7
H3136B08	Npm1	nucleophosmin 1	11		MGI:106184
L0023G12
H3023B08
2200004I23
IMAGE:635737	Bcl2a1b	B-cell leukemia/lymphoma 2 related protein A1b	9		MGI:1278326
2610002F14	Ddx39	DEAD (Asp-Glu-Ala-Asp) box polypeptide 39	8		MGI:1915528
2410001E18	Rps17	ribosomal protein S17	7		MGI:1309526
CLONE IDENTITY UNKNOWN 24F3
H3156G11	Strap	serine/threonine kinase receptor associated protein	6		MGI:1329037
C0186A01	Ccne2	cyclin E2	4		MGI:1329034
2610036G10	Mthfd2	methylenetetrahydrofolate dehydrogenase (NAD+ dependent), methenyltetrahydrofolate cyclohydrolase	6	6 35.15 cM	MGI:1338850
CLONE IDENTITY UNKNOWN 9H9
H3136B10	Hnrpab	heterogeneous nuclear ribonucleoprotein A/B	11		MGI:1330294
2810004M11	2900070E19Rik	RIKEN cDNA 2900070E19 gene	12		MGI:1920296
H3126B11	Rps6ka3	ribosomal protein S6 kinase polypeptide 3	X	X 65.7 cM	MGI:104557
1500034H22	Wif1	Wnt inhibitory factor 1	10		MGI:1344332
2510002P17	Hprt1	hypoxanthine guanine phosphoribosyl transferase 1	X	X 17.0 cM	MGI:96217
2610001J21	Ccnb1	cyclin B1	13	13 56.0 cM	MGI:88302
2410004I07	Hat1	histone aminotransferase 1	2		MGI:96013
H3116B09	Anapc1	anaphase promoting complex subunit 1	2		MGI:103097
2610002G08	Ran	RAN, member RAS oncogene family	5		MGI:1333112
2500002K24	Pcna	proliferating cell nuclear antigen	2	2 75.0 cM	MGI:97503
2610019D07	Rbm28	RNA binding motif protein 28	6		MGI:2655711
J0804C10	Mgl1	macrophage galactose N-acetyl-galactosamine specific lectin 1	11	11 37.0 cM	MGI:96975
2410004K12	Ran	RAN, member RAS oncogene family	5		MGI:1333112
H3022F10	Ris2	retroviral integration site 2	8		MGI:1914427
2410001A06
IW:156
2900060A12	Top2a	topoisomerase (DNA) II alpha	11	11 57.0 cM	MGI:98790
H3022F11	Qtrtd1	queuine tRNA-ribosyltransferase domain containing 1	16		MGI:1922194
CLONE IDENTITY UNKNOWN 23B9
5730417B21	Pdcd6ip	programmed cell death 6 interacting protein	9		MGI:1333753
H3023D06	Pgk1	phosphoglycerate kinase 1	X	X 45.0 cM	MGI:97555
H3024B11	Pa2g4	proliferation-associated 2G4	10		MGI:894684
2310046C22	Mgat1	mannoside acetylglucosaminyltransferase 1	11	11 28.5 cM	MGI:96973
2410001L01	Ebpl	emopamil binding protein-like	14		MGI:1915427
2310016J02	Cycs	cytochrome c, somatic	6	6 23.0 cM	MGI:88578
IMAGE:577022	Nmb	neuromedin B	7		MGI:1915289
H3156H10	Nup43	nucleoporin 43kDa	10		MGI:1917162
2810404G16	Tmem14c	transmembrane protein 14C	13		MGI:1913404
IMAGE:699319	Hoxc4	homeo box C4	15	15 57.4 cM	MGI:96195
H3087D06	Etf1	eukaryotic translation termination factor 1	18		MGI:2385071
IMAGE:3327556	Cdk4	cyclin-dependent kinase 4	10		MGI:88357
CLONE IDENTITY UNKNOWN 20H10
H3021F05	Kpna2	karyopherin (importin) alpha 2	11	3 50.2 cM	MGI:103561
CLONE IDENTITY UNKNOWN 29C10
3221402P10	4931440N07Rik	RIKEN cDNA 4931440N07 gene	4		MGI:2685877
1110037G05	Wiz	widely-interspaced zinc finger motifs	17		MGI:1332638
2210418E20	Rrm2	ribonucleotide reductase M2	12	12 7.0 cM	MGI:98181
1020001G03	Atp5b	ATP synthase, H+ transporting mitochondrial F1 complex, beta subunit	10		MGI:107801
H3105B10	Ccnb1	cyclin B1	13	13 56.0 cM	MGI:88302
H3078F02	Odc1	ornithine decarboxylase, structural 1	12	12 6.0 cM	MGI:97402
CLONE IDENTITY UNKNOWN 17B11
2810417A05	H2-Q7	histocompatibility 2, Q region locus 7	17	17 19.19 cM	MGI:95936
2400002I05	Npm1	nucleophosmin 1	11		MGI:106184
1810026L11	Ssr1	signal sequence receptor, alpha	13		MGI:105082
1810044D24	0610041E09Rik	RIKEN cDNA 0610041E09 gene	13		MGI:1913324
C0114D01	Psmd14	proteasome (prosome, macropain) 26S subunit, non-ATPase, 14	2		MGI:1913284
2610019M23	Eif5a	eukaryotic translation initiation factor 5A	19	19 15.0 cM	MGI:106248
3000001L23	Hoxa2	homeo box A2	6	6 26.29 cM	MGI:96174
3110001H06	2810417H13Rik	RIKEN cDNA 2810417H13 gene	9		MGI:1915276
2410002O03	Adprh	ADP-ribosylarginine hydrolase	16		MGI:1098234
H3043A09	Kpna2	karyopherin (importin) alpha 2	11	3 50.2 cM	MGI:103561
1810073M13	Nucb1	nucleobindin 1	7		MGI:97388
2810003B07	Capza1	capping protein (actin filament) muscle Z-line, alpha 1	3	3 55.0 cM	MGI:106227
2510025G09	2810409H07Rik	RIKEN cDNA 2810409H07 gene	2		MGI:1914309
1700028K07	Ran	RAN, member RAS oncogene family	5		MGI:1333112
1500041P11	Es2el	expressed sequence 2 embryonic lethal	16	16 10.45 cM	MGI:107854
IMAGE:617490	Got2	glutamate oxaloacetate transaminase 2, mitochondrial	8	8 46.0 cM	MGI:95792
2810011L23	Eif1ay	eukaryotic translation initiation factor 1A, Y-linked	X		MGI:1913485
1110033G17	Gpr109b	G protein-coupled receptor 109B	5		MGI:1933383
IMAGE:579645	Tjp1	tight junction protein 1	7	7 28.5 cM	MGI:98759
H3007H09	1200008O12Rik	RIKEN cDNA 1200008O12 gene	19		MGI:1921357
IMAGE:468792	Cdc2a	cell division cycle 2 homolog A (S. pombe)	10	10 38.0 cM	MGI:88351
1810019G05
CLONE IDENTITY UNKNOWN 6H5
3110004N04	Got1	glutamate oxaloacetate transaminase 1, soluble	19	19 37.0 cM	MGI:95791
2510003D14	Actr3	ARP3 actin-related protein 3 homolog (yeast)	1		MGI:1921367
2810401M15	Bzw2	basic leucine zipper and W2 domains 2	12		MGI:1914162
2010316E06	Mtch2	mitochondrial carrier homolog 2 (C. elegans)	2		MGI:1929260
1700021J06	Cct8	chaperonin subunit 8 (theta)	16		MGI:107183
L0259B03
1700025D01	Mthfd2	methylenetetrahydrofolate dehydrogenase (NAD+ dependent), methenyltetrahydrofolate cyclohydrolase	6	6 35.15 cM	MGI:1338850
H3019C06	2310042G06Rik	RIKEN cDNA 2310042G06 gene	2		MGI:1913640
IMAGE:586181	Mcm4	minichromosome maintenance deficient 4 homolog (S. cerevisiae)	16	16 9.2 cM	MGI:103199
