# Supplementary material for: Molecular Signatures of Quiescent, Mobilized and Leukemia-Initiating Hematopoietic Stem Cells
Source: PLoS One. 2010 Jan 20;5(1):e8785. doi: 10.1371/journal.pone.0008785 (PMC2808351; doi:10.1371/journal.pone.0008785)
Supplement: Table S3 — Array features downregulated in HSC from the BM of JunB-deficient mice (LSC) compared to HSC from wt mice. (0.19 MB XLS) [file pone.0008785.s003.xls]

## Sheet: nonCML
CloneID	Symbol	Name	Chromosome	Location	MGI
L0225A05	Postn	periostin, osteoblast specific factor	3		MGI:1926321
H3107H01	Jam3	junction adhesion molecule 3	9		MGI:1933825
H3141F12	Fhl1	four and a half LIM domains 1	X		MGI:1298387
H3070F11		hypothetical protein C130086A10	4
1200017D20	Trpc6	transient receptor potential cation channel, subfamily C, member 6	9	9 1.0 cM	MGI:109523
IW:1498
H3115B04	Gucy1a3	guanylate cyclase 1, soluble, alpha 3	3		MGI:1926562
CLONE IDENTITY UNKNOWN 5B8
CLONE IDENTITY UNKNOWN 15B9
2310003G19	Fhl1	four and a half LIM domains 1	X		MGI:1298387
IMAGE:466790	Cdkn1c	cyclin-dependent kinase inhibitor 1C (P57)	7	7 69.49 cM	MGI:104564
CLONE IDENTITY UNKNOWN 24C4
2010016B01	Tgtp	T-cell specific GTPase	11		MGI:98734
IW:952
H3047F05	Mllt3	myeloid/lymphoid or mixed lineage-leukemia translocation to 3 homolog (Drosophila)	4	4 42.5 cM	MGI:1917372
IMAGE:635679	Tgm2	transglutaminase 2, C polypeptide	2	2 89.0 cM	MGI:98731
H3089D09	D630040G17Rik	RIKEN cDNA D630040G17 gene	8		MGI:2444807
1190017B18	Rasl11b	RAS-like, family 11, member B	5		MGI:1916189
2310028P07	Gng11	guanine nucleotide binding protein (G protein), gamma 11	6		MGI:1913316
H3093H04
1500016N09	Nrxn1	neurexin I	17		MGI:1096391
H3137C06	Tgm2	transglutaminase 2, C polypeptide	2	2 89.0 cM	MGI:98731
H3121C02	Fstl1	follistatin-like 1	16	16 27.3 cM	MGI:102793
H3136D06		scotin gene	9		MGI:1915044
H3005C10	Rutbc2	RUN and TBC1 domain containing 2	5	5 61.0 cM	MGI:107320
2310004H01	F11r	F11 receptor	1	1 93.3 cM	MGI:1321398
H3115F09	Sgce	sarcoglycan, epsilon	6	6 1.0 cM	MGI:1329042
J0907C03		membrane-associated protein 17	4		MGI:1914432
H3089D05	Mllt3	myeloid/lymphoid or mixed lineage-leukemia translocation to 3 homolog (Drosophila)	4	4 42.5 cM	MGI:1917372
2810021N11	Sgce	sarcoglycan, epsilon	6	6 1.0 cM	MGI:1329042
H3128G04	Ldh2	lactate dehydrogenase 2, B chain	6	6 62.0 cM	MGI:96763
1500026E09	Car2	carbonic anhydrase 2	3	3 10.5 cM	MGI:88269
H3127D03	Bgn	biglycan	X	X 29.3 cM	MGI:88158
1810062K08		membrane-associated protein 17	4		MGI:1914432
H3129A01	Aldh1a7	aldehyde dehydrogenase family 1, subfamily A7	19		MGI:1347050
H3135D08	Def8	differentially expressed in FDCP 8	8	8 67.0 cM	MGI:1346331
H3028E09	Grb10	growth factor receptor bound protein 10	11	11 8.0 cM	MGI:103232
H3151F03
H3108H04	Adcy9	adenylate cyclase 9	16	16 2.0 cM	MGI:108450
H3077H12	Arhgef12	Rho guanine nucleotide exchange factor (GEF) 12	9		MGI:1916882
H3121F06	F11r	F11 receptor	1	1 93.3 cM	MGI:1321398
H3099G05	1200003E16Rik	RIKEN cDNA 1200003E16 gene	2		MGI:1914110
J0806F10	Msi2h	Musashi homolog 2 (Drosophila)	11		MGI:1923876
1110066M20	Il15	interleukin 15	8	8 38.0 cM	MGI:103014
2210404C06	Arhgef5	Rho guanine nucleotide exchange factor (GEF) 5	6		MGI:1858952
1200011J03	Nr4a1	nuclear receptor subfamily 4, group A, member 1	15		MGI:1352454
H3151B07	Mllt3	myeloid/lymphoid or mixed lineage-leukemia translocation to 3 homolog (Drosophila)	4	4 42.5 cM	MGI:1917372
H3131E09	Zbtb10	zinc finger and BTB domain containing 10	3		MGI:2139883
J1043E11	Cyp4v3	cytochrome P450, family 4, subfamily v, polypeptide 3	8		MGI:2142763
H3142D10	Sdc2	syndecan 2	15	15 12.4 cM	MGI:1349165
H3127H07	Prdm16	PR domain containing 16	4		MGI:1917923
H3090C06	Sytl4	synaptotagmin-like 4	X		MGI:1351606
2310004M18	Junb	Jun-B oncogene	8	8 38.6 cM	MGI:96647
2610001A08
H3097F04	5730469M10Rik	RIKEN cDNA 5730469M10 gene	14		MGI:1917814
H3115D06	Arrdc3	arrestin domain containing 3	13		MGI:2145242
2610111N09	Mfng	manic fringe homolog (Drosophila)	15	15 44.8 cM	MGI:1095404
H3098D02	Ppfibp2	protein tyrosine phosphatase, receptor-type, F interacting protein, binding protein 2	7		MGI:894649
CLONE IDENTITY UNKNOWN 16D12
1200008D14	Pkp2	plakophilin 2	16		MGI:1914701
1810063C18	Pcbd	6-pyruvoyl-tetrahydropterin synthase/dimerization cofactor of hepatocyte nuclear factor 1 alpha (TCF1)	10	10 36.0 cM	MGI:94873
H3159B03	Fez1	fasciculation and elongation protein zeta 1 (zygin I)	9		MGI:2670976
2210403F12	Ndn	necdin	7	7 28.0 cM	MGI:97290
H3116G07	Tm4sf6	transmembrane 4 superfamily member 6	X		MGI:1926264
J0085H01	Rnpc2	RNA-binding region (RNP1, RRM) containing 2	2		MGI:2157953
6330442K08	Vegfa	vascular endothelial growth factor A	17	17 24.2 cM	MGI:103178
1600025E03	Procr	protein C receptor, endothelial	2		MGI:104596
3200001F14	Cish	cytokine inducible SH2-containing protein	9	9 59.0 cM	MGI:103159
2010000A11
1200001E13
CLONE IDENTITY UNKNOWN 27G5
L0205H09
2900002C01	Gabarapl1	gamma-aminobutyric acid (GABA(A)) receptor-associated protein-like 1	6		MGI:1914980
H3110F03	Dmwd	dystrophia myotonica-containing WD repeat motif	7	7 4.0 cM	MGI:94907
2010015F12		membrane-associated protein 17	4		MGI:1914432
IMAGE:4190306	Angpt1	angiopoietin 1	15	15 14.3 cM	MGI:108448
IMAGE:1226111	Mfng	manic fringe homolog (Drosophila)	15	15 44.8 cM	MGI:1095404
2310032M19	Il18	interleukin 18	9	9 29.0 cM	MGI:107936
H3108F09	Tom1l2	target of myb1-like 2 (chicken)	11		MGI:2443306
UI-M-AM1-afu-d-06-0-UI	Car2	carbonic anhydrase 2	3	3 10.5 cM	MGI:88269
H3113H12	Mfng	manic fringe homolog (Drosophila)	15	15 44.8 cM	MGI:1095404
H3096F09	Ccnd3	cyclin D3	17	17 28.8 cM	MGI:88315
1190032E15	Abca1	ATP-binding cassette, sub-family A (ABC1), member 1	4	4 23.1 cM	MGI:99607
3300001P17	Ldh2	lactate dehydrogenase 2, B chain	6	6 62.0 cM	MGI:96763
H3118D09	2610318I01Rik	RIKEN cDNA 2610318I01 gene	3		MGI:1925642
IMAGE:3593944	Robo4	roundabout homolog 4 (Drosophila)	9		MGI:1921394
IMAGE:1246828	Abcg1	ATP-binding cassette, sub-family G (WHITE), member 1	17		MGI:107704
IW:359	D19Bwg1357e	DNA segment, Chr 19, Brigham & Women's Genetics 1357 expressed	19	19 22.5 cM	MGI:106253
H3109C05	Evi1	ecotropic viral integration site 1	3	3 14.4 cM	MGI:95457
0610016P08	Wfdc2	WAP four-disulfide core domain 2	2		MGI:1914951
3526401J18	Nr4a2	nuclear receptor subfamily 4, group A, member 2	2	2 34.5 cM	MGI:1352456
2310032G13	Sdc1	syndecan 1	12	12 1.0 cM	MGI:1349162
H3104B06	Nedd4	neural precursor cell expressed, developmentally down-regulted gene 4	9	9 40.0 cM	MGI:97297
1500009L16	1500009L16Rik	RIKEN cDNA 1500009L16 gene			MGI:1917034
H3002D05	Zbtb20	zinc finger and BTB domain containing 20	16	16 28.9 cM	MGI:1929213
C0112H05	Vasp	vasodilator-stimulated phosphoprotein	7		MGI:109268
H3089D07	1810043J12Rik	RIKEN cDNA 1810043J12 gene	3		MGI:1919283
H3096F04	5730469M10Rik	RIKEN cDNA 5730469M10 gene	14		MGI:1917814
H3094F07
IW:1414
H3103D07
H3111H03	Nfia	nuclear factor I/A	4	4 45.8 cM	MGI:108056
1500040O11	Ldh2	lactate dehydrogenase 2, B chain	6	6 62.0 cM	MGI:96763
1500031E24	Aldh1a7	aldehyde dehydrogenase family 1, subfamily A7	19		MGI:1347050
H3132A02	Maged2	melanoma antigen, family D, 2	X		MGI:1933391
H3059F12	Olfr1396	olfactory receptor 1396	11		MGI:3031230
H3148G08	Igf2r	insulin-like growth factor 2 receptor	17	17 7.35 cM	MGI:96435
H3068H02	Rnf127	ring finger protein 127	X		MGI:1921615
IMAGE:681648	Il18	interleukin 18	9	9 29.0 cM	MGI:107936
1810010D18	Plk2	polo-like kinase 2 (Drosophila)	13		MGI:1099790
CLONE IDENTITY UNKNOWN 12D12
H3148D04	Maged1	melanoma antigen, family D, 1	X	X 34.6 cM	MGI:1930187
0610010L11	Car2	carbonic anhydrase 2	3	3 10.5 cM	MGI:88269
H3071D09	Ttc3	tetratricopeptide repeat domain 3	16	16 67.9 cM	MGI:1276539
1190031L21	Gem	GTP binding protein (gene overexpressed in skeletal muscle)	4	4 2.6 cM	MGI:99844
1200004B16	Edg1	endothelial differentiation sphingolipid G-protein-coupled receptor 1	3		MGI:1096355
IMAGE:574155	H2-Eb1	histocompatibility 2, class II antigen E beta	17	17 18.66 cM	MGI:95901
1110007F15	Slc26a11	solute carrier family 26, member 11	11		MGI:2444589
3300002L04	Rpl22	ribosomal protein L22	4		MGI:99262
1700012P16	1700012P16Rik	RIKEN cDNA 1700012P16 gene	5		MGI:2149780
0610014E22	Fbp1	fructose bisphosphatase 1	13		MGI:95492
H3005E09	Aldh7a1	aldehyde dehydrogenase family 7, member A1	18	18 29.0 cM	MGI:108186
H3136C06	Lphn2	latrophilin 2	3		MGI:2139714
1110048B16	Foxo3	forkhead box O3	10	10 30.0 cM	MGI:1890081
H3020D04	Foxp1	forkhead box P1	6		MGI:1914004
IMAGE:3464798	Fgd5	FYVE, RhoGEF and PH domain containing 5	6		MGI:2443369
J0916C12	Cpsf2	cleavage and polyadenylation specific factor 2	12		MGI:1861601
H3110C01	Epb4.1l4b	erythrocyte protein band 4.1-like 4b	4	4 26.0 cM	MGI:1859149
H3124F04	Mgst1	microsomal glutathione S-transferase 1	6		MGI:1913850
H3128G08	2510049I19Rik	RIKEN cDNA 2510049I19 gene	8		MGI:1915172
H3085G10	Axud1	AXIN1 up-regulated 1	9		MGI:2387989
H3035A11	Foxo3	forkhead box O3	10	10 30.0 cM	MGI:1890081
CLONE IDENTITY UNKNOWN 1B12
H3142E06	Rnf166	ring finger protein 166	8		MGI:1915968
IMAGE:1481497	Hoxa9	homeo box A9	6	6 26.32 cM	MGI:96180
CLONE IDENTITY UNKNOWN 19E10
IMAGE:335058	Cish	cytokine inducible SH2-containing protein	9	9 59.0 cM	MGI:103159
2410002N05	Ard1	N-acetyltransferase ARD1 homolog (S. cerevisiae)	X		MGI:1915255
H3052B11	Pctk3	PCTAIRE-motif protein kinase 3	1		MGI:97518
IW:1530	Man2b1	mannosidase 2, alpha B1	8	8 37.0 cM	MGI:107286
1110064A08	Nedd4	neural precursor cell expressed, developmentally down-regulted gene 4	9	9 40.0 cM	MGI:97297
H3132E07	Lxn	latexin	3	3 31.6 cM	MGI:107633
H3128C11	Zbtb20	zinc finger and BTB domain containing 20	16	16 28.9 cM	MGI:1929213
H3110A09	2210408F21Rik	RIKEN cDNA 2210408F21 gene	6		MGI:1920902
1190033J24	Gem	GTP binding protein (gene overexpressed in skeletal muscle)	4	4 2.6 cM	MGI:99844
H3055H10	Arhgef12	Rho guanine nucleotide exchange factor (GEF) 12	9		MGI:1916882
1810074E11	Irf6	interferon regulatory factor 6	1		MGI:1859211
H3128D02	Txnip	thioredoxin interacting protein	3	3 47.1 cM	MGI:1889549
2010000A11
1810046O15	Hspa14	heat shock 70kDa protein 14	2		MGI:1354164
IW:914	Poln	DNA polymerase N	5		MGI:2675617
H3094G12	Foxo1	forkhead box O1	3	3 22.5 cM	MGI:1890077
L0225F01	Gprasp1	G protein-coupled receptor associated sorting protein 1	X		MGI:1917418
3200001F02	Ttc3	tetratricopeptide repeat domain 3	16	16 67.9 cM	MGI:1276539
2310005K06	Atf3	activating transcription factor 3	1		MGI:109384
H3117B11	Tnik	TRAF2 and NCK interacting kinase	3		MGI:1916264
IMAGE:535688	Sdc2	syndecan 2	15	15 12.4 cM	MGI:1349165
CLONE IDENTITY UNKNOWN 15A2
2810001M07	Rcn3	reticulocalbin 3, EF-hand calcium binding domain	7	7 23.1 cM	MGI:1277122
IW:1500	Meis1	myeloid ecotropic viral integration site 1	11	11 11.0 cM	MGI:104717
2010010C02	Tomm40	translocase of outer mitochondrial membrane 40 homolog (yeast)	7		MGI:1858259
2310010E07	Nphp1	nephronophthisis 1 (juvenile) homolog (human)	2		MGI:1858233
H3065B05	Foxo1	forkhead box O1	3	3 22.5 cM	MGI:1890077
H3003A10	Ctla2a	cytotoxic T lymphocyte-associated protein 2 alpha	13	13 36.0 cM	MGI:88554
H3126E12
2310024L19	H2-Aa	histocompatibility 2, class II antigen A, alpha	17	17 18.65 cM	MGI:95895
IW:1486	Angpt1	angiopoietin 1	15	15 14.3 cM	MGI:108448
1600021J14	Mfng	manic fringe homolog (Drosophila)	15	15 44.8 cM	MGI:1095404
H3151C10	Rshl2	radial spokehead-like 2	17		MGI:1914082
H3129G07	Ncoa1	nuclear receptor coactivator 1	12		MGI:1276523
IMAGE:313154	Hist1h1c	histone 1, H1c	13		MGI:1931526
H3117D05	Meis1	myeloid ecotropic viral integration site 1	11	11 11.0 cM	MGI:104717
CLONE IDENTITY UNKNOWN 3B11
H3013B04	B230106I24Rik	RIKEN cDNA B230106I24 gene	3		MGI:2443191
2500002J07	Anxa4	annexin A4	6	6 38.0 cM	MGI:88030
H3116F03	A930001N09Rik	RIKEN cDNA A930001N09 gene	17		MGI:1924378
1600024L11	Tgfb1i4	transforming growth factor beta 1 induced transcript 4	14	14 42.0 cM	MGI:109127
H3138E02	Col4a2	procollagen, type IV, alpha 2	8	8 5.0 cM	MGI:88455
1810055F03	Ctbp1	C-terminal binding protein 1	5		MGI:1201685
1600029P02	Ctla2a	cytotoxic T lymphocyte-associated protein 2 alpha	13	13 36.0 cM	MGI:88554
2310010F07	Ctsf	cathepsin F	19		MGI:1861434
H3067A08	Csad	cysteine sulfinic acid decarboxylase	15		MGI:2180098
H3023H09	Ubp1	upstream binding protein 1	9		MGI:104889
H3146E03	Dtnb	dystrobrevin, beta	12	12 2.0 cM	MGI:1203728
H3023C06	Cxxc6	CXXC finger 6	10	10 32.0 cM	MGI:1098693
1600012H19	Ctla2a	cytotoxic T lymphocyte-associated protein 2 alpha	13	13 36.0 cM	MGI:88554
1500039A16	Ldh2	lactate dehydrogenase 2, B chain	6	6 62.0 cM	MGI:96763
H3109B01	Msi2h	Musashi homolog 2 (Drosophila)	11		MGI:1923876
2310021C23		scotin gene	9		MGI:1915044
2310008F06	Hist1h1c	histone 1, H1c	13		MGI:1931526
H3108H08	Ccnt1	cyclin T1	15		MGI:1328363
H3022E10	Procr	protein C receptor, endothelial	2		MGI:104596
H3108C09	Wfdc2	WAP four-disulfide core domain 2	2		MGI:1914951
H3111D03	Jarid1b	jumonji, AT rich interactive domain 1B (Rbp2 like)	1	1 72.0 cM	MGI:1922855
H3119D12	Osbpl1a	oxysterol binding protein-like 1A	18		MGI:1927551
CLONE IDENTITY UNKNOWN 11C5
H3027E11	Xrcc5	X-ray repair complementing defective repair in Chinese hamster cells 5	1	1 42.0 cM	MGI:104517
3110002H18	Maged2	melanoma antigen, family D, 2	X		MGI:1933391
2310034C24		endomucin	3		MGI:1891716
H3099E09	Ralgps2	Ral GEF with PH domain and SH3 binding motif 2	1		MGI:1925505
H3102B10	1300019C06Rik	RIKEN cDNA 1300019C06 gene	14		MGI:1914147
J0738E01	5830443L24Rik	RIKEN cDNA 5830443L24 gene	5		MGI:1923324
1600016A24	Ctla2a	cytotoxic T lymphocyte-associated protein 2 alpha	13	13 36.0 cM	MGI:88554
H3106C04		similar to RIKEN cDNA 1700029I01	4
H3106G06	Bnip1	BCL2/adenovirus E1B 19kDa-interacting protein 1, NIP1	17		MGI:109328
H3051F07	Tes3	testis derived transcript 3	3		MGI:2150386
H3076F06	Siat4a	sialyltransferase 4A (beta-galactoside alpha-2,3-sialytransferase)	15		MGI:98304
H3100C08	Hook2	hook homolog 2 (Drosophila)	8		MGI:2181664
J0734H11
0610010C24	Smpdl3a	sphingomyelin phosphodiesterase, acid-like 3A	10		MGI:1931437
H3157H01	Soat1	sterol O-acyltransferase 1	1	1 81.6 cM	MGI:104665
1110025F09	Col4a2	procollagen, type IV, alpha 2	8	8 5.0 cM	MGI:88455
IMAGE:576662	Abcg1	ATP-binding cassette, sub-family G (WHITE), member 1	17		MGI:107704
1110036J24	Dnajb9	DnaJ (Hsp40) homolog, subfamily B, member 9	12		MGI:1351618
2010008J17	Tcf1	transcription factor 1	5	5 65.0 cM	MGI:98504
2410001L15	Sumo3	SMT3 suppressor of mif two 3 homolog 3 (yeast)	10	10 41.6 cM	MGI:1336201
H3140C04	2610005L07Rik	RIKEN cDNA 2610005L07 gene	4		MGI:1914283
H3025D01	Rex3	reduced expression 3	X	X 57.5 cM	MGI:1328321
1700018N19	5133400G04Rik	RIKEN cDNA 5133400G04 gene	18		MGI:1918492
H3095A05	Esr1	estrogen receptor 1 (alpha)	10	10 12.0 cM	MGI:1352467
IMAGE:618859	Ube1l	ubiquitin-activating enzyme E1-like	9	9 60.0 cM	MGI:1349462
1810017E07	2510049I19Rik	RIKEN cDNA 2510049I19 gene	8		MGI:1915172
CLONE IDENTITY UNKNOWN 9H10
2310032C11	Fgl2	fibrinogen-like protein 2	5	5 7.0 cM	MGI:103266
H3116H10	Etv5	ets variant gene 5	16		MGI:1096867
H3110G03	Pink1	PTEN induced putative kinase 1	4		MGI:1916193
2310014G06	9130227C08Rik	RIKEN cDNA 9130227C08 gene	14		MGI:2451333
H3005G09	Gab1	growth factor receptor bound protein 2-associated protein 1	8		MGI:108088
H3146B11	Sca7	spinocerebellar ataxia 7 homolog (human)	14		MGI:2179277
H3094H01	4933428L19Rik	RIKEN cDNA 4933428L19 gene	2		MGI:1918448
H3151C09	Cd81	CD 81 antigen	7	7 69.3 cM	MGI:1096398
1500010O19	Gprasp1	G protein-coupled receptor associated sorting protein 1	X		MGI:1917418
2410004C05	Aldh7a1	aldehyde dehydrogenase family 7, member A1	18	18 29.0 cM	MGI:108186
H3036C11	Luc7l2	LUC7-like 2 (S. cerevisiae)	6		MGI:2183260
H3113C03	Impact	imprinted and ancient	18		MGI:1098233
1110023P10	Ttc3	tetratricopeptide repeat domain 3	16	16 67.9 cM	MGI:1276539
UI-M-AM0-adn-c-02-0-UI	Nap1l3	nucleosome assembly protein 1-like 3	X		MGI:1859565
1110029E03	1110029E03Rik	RIKEN cDNA 1110029E03 gene	4		MGI:1915956
1810047I05	Ccrl2	chemokine (C-C motif) receptor-like 2	9	9 70.1 cM	MGI:1920904
IMAGE:598487	Ptgs1	prostaglandin-endoperoxide synthase 1	2	2 29.0 cM	MGI:97797
J0905H12	Rab38	Rab38, member of RAS oncogene family	7	7 46.0 cM	MGI:1919683
H3051B04	Dnmbp	dynamin binding protein	19		MGI:1917352
3300002H11	Cd81	CD 81 antigen	7	7 69.3 cM	MGI:1096398
1810016L13	1110007C09Rik	RIKEN cDNA 1110007C09 gene	13		MGI:1915730
H3150H10	Dnajb9	DnaJ (Hsp40) homolog, subfamily B, member 9	12		MGI:1351618
1500001K20	Dnajb4	DnaJ (Hsp40) homolog, subfamily B, member 4	3		MGI:1914285
2810003F08	Ldh2	lactate dehydrogenase 2, B chain	6	6 62.0 cM	MGI:96763
1110055M10	Ier5	immediate early response 5	1	1 81.5 cM	MGI:1337072
H3066F01	Rgs2	regulator of G-protein signaling 2	1	1 78.0 cM	MGI:1098271
H3152C02	BC028278	cDNA sequence BC028278	2		MGI:3039607
H3142D03	4933407C03Rik	RIKEN cDNA 4933407C03 gene	8		MGI:1921690
L0235A02
H3132D01	Smarca2	SWI/SNF related, matrix associated, actin dependent regulator of chromatin, subfamily a, member 2	19	19 17.0 cM	MGI:99603
L0221C05	Tcf12	transcription factor 12	9	9 42.0 cM	MGI:101877
H3090G01	1110067D22Rik	RIKEN cDNA 1110067D22 gene	11	11 11.0 cM	MGI:1916114
L0214A11	2010005O13Rik	RIKEN cDNA 2010005O13 gene	1		MGI:1917362
IMAGE:597716	Tieg1	TGFB inducible early growth response 1	15		MGI:1101353
1700010C22	Lrrc6	leucine rich repeat containing 6 (testis)	15		MGI:1859553
H3001B06	9330177P20Rik	RIKEN cDNA 9330177P20 gene	4	4 57.6 cM	MGI:2140335
H3090E06	AI848100	expressed sequence AI848100	1		MGI:2138346
2810462G05	Cyp2j6	cytochrome P450, family 2, subfamily j, polypeptide 6	4	4 46.5 cM	MGI:1270148
1020013G11	Ldh2	lactate dehydrogenase 2, B chain	6	6 62.0 cM	MGI:96763
H3095C07	Cipp	channel-interacting PDZ domain protein	4		MGI:1277960
H3047F09	C80638	expressed sequence C80638	3		MGI:2140077
H3150G01	Itm2a	integral membrane protein 2A	X	X 37.0 cM	MGI:107706
IW:257	A230072I16Rik	RIKEN cDNA A230072I16 gene	11		MGI:2444848
CLONE IDENTITY UNKNOWN 25E5
H3129E10	Sh2bpsm1	SH2-B PH domain containing signaling mediator 1	7	7 61.0 cM	MGI:1201407
CLONE IDENTITY UNKNOWN 6B6
H3111G11	Rpl13	ribosomal protein L13	8		MGI:105922
2210403H24	D630039A03Rik	RIKEN cDNA D630039A03 gene	4		MGI:2442889
H3078D07	Ier5	immediate early response 5	1	1 81.5 cM	MGI:1337072
1810020N09	Serpini1	serine (or cysteine) proteinase inhibitor, clade I, member 1	3		MGI:1194506
H3066H08	Tgfb1i4	transforming growth factor beta 1 induced transcript 4	14	14 42.0 cM	MGI:109127
L0257E07	Slc22a17	solute carrier family 22 (organic cation transporter), member 17	14		MGI:1926225
H3110G08	H1f0	H1 histone family, member 0	15	15 46.75 cM	MGI:95893
1110069B15	Mllt4	myeloid/lymphoid or mixed lineage-leukemia translocation to 4 homolog (Drosophila)	17		MGI:1314653
H3147B02	Rab11fip5	RAB11 family interacting protein 5 (class I)	6	6 35.5 cM	MGI:1098586
1500012A24	Rec8L1	REC8-like 1 (yeast)	14		MGI:1929645
2500001H09	2500001H09Rik	RIKEN cDNA 2500001H09 gene	7		MGI:1919579
J0827E05	Esr1	estrogen receptor 1 (alpha)	10	10 12.0 cM	MGI:1352467
H3110E08	Sgk	serum/glucocorticoid regulated kinase	10		MGI:1340062
H3063G01	Ehbp1	EH domain binding protein 1	11	11 11.0 cM	MGI:2667252
2900001H03	Car2	carbonic anhydrase 2	3	3 10.5 cM	MGI:88269
H3116A06	Pnrc1	proline-rich nuclear receptor coactivator 1	4		MGI:1917838
2210003C17
1600022L08	B2m	beta-2 microglobulin	2	2 69.0 cM	MGI:88127
1810062I16	Lxn	latexin	3	3 31.6 cM	MGI:107633
H3096D11	Mkln1	muskelin 1, intracellular mediator containing kelch motifs	6		MGI:1351638
IMAGE:1886508	Osbpl1a	oxysterol binding protein-like 1A	18		MGI:1927551
2610022A11
H3023H11	Ubp1	upstream binding protein 1	9		MGI:104889
1810073H16	Smpdl3a	sphingomyelin phosphodiesterase, acid-like 3A	10		MGI:1931437
H3159G06	Col4a1	procollagen, type IV, alpha 1	8	8 5.0 cM	MGI:88454
H3116A12	Hmg20a	high mobility group 20A	9		MGI:1914117
1810028N09	Ezh1	enhancer of zeste homolog 1 (Drosophila)	11	11 62.0 cM	MGI:1097695
1100001C18	Sash1	SAM and SH3 domain containing 1	10		MGI:1917347
1810061L04	B2m	beta-2 microglobulin	2	2 69.0 cM	MGI:88127
2810408B13	3300002I08Rik	RIKEN cDNA 3300002I08 gene	2		MGI:1916527
H3113F12	Prnp	prion protein	2	2 75.0 cM	MGI:97769
H3128C01	Esr1	estrogen receptor 1 (alpha)	10	10 12.0 cM	MGI:1352467
IW:956	Robo4	roundabout homolog 4 (Drosophila)	9		MGI:1921394
H3067D09	4932439K10Rik	RIKEN cDNA 4932439K10 gene	10		MGI:1921642
2310041H06	2310041H06Rik	RIKEN cDNA 2310041H06 gene	9		MGI:1922936
IMAGE:476323	Atp7a	ATPase, Cu++ transporting, alpha polypeptide	X	X 44.0 cM	MGI:99400
H3104E03	2410003B16Rik	RIKEN cDNA 2410003B16 gene	8		MGI:1919583
H3128D05	4930447C04Rik	RIKEN cDNA 4930447C04 gene	12		MGI:1923051
2310002H12	Rpl22	ribosomal protein L22	4		MGI:99262
IMAGE:374778	Ccnd1	cyclin D1	7	7 72.3 cM	MGI:88313
H3101F11	Tuft1	tuftelin 1	3		MGI:109572
L0208E01	Thra	thyroid hormone receptor alpha	11	11 57.0 cM	MGI:98742
L0213H10	2210404G23Rik	RIKEN cDNA 2210404G23 gene	6		MGI:1914338
H3007B05	Krt2-7	keratin complex 2, basic, gene 7	15	15 58.7 cM	MGI:96704
H3123F02	Tsc1	tuberous sclerosis 1	2		MGI:1929183
H3005F12
CLONE IDENTITY UNKNOWN 18B6
CLONE IDENTITY UNKNOWN 24C1
1700030H09	Dnajb1	DnaJ (Hsp40) homolog, subfamily B, member 1	8		MGI:1931874
H3141E12	A630018P17Rik	RIKEN cDNA A630018P17 gene	X		MGI:2685236
H3131H03	Osbpl9	oxysterol binding protein-like 9	4		MGI:1923784
H3016G07	Mllt4	myeloid/lymphoid or mixed lineage-leukemia translocation to 4 homolog (Drosophila)	17		MGI:1314653
2810417A05	H2-Q7	histocompatibility 2, Q region locus 7	17	17 19.19 cM	MGI:95936
1810045L17	Mgst1	microsomal glutathione S-transferase 1	6		MGI:1913850
IW:38	Dhodh	dihydroorotate dehydrogenase	8		MGI:1928378
H3067A02	Zcchc6	zinc finger, CCHC domain containing 6	13		MGI:2387179
L0207B11	Wac	WW domain containing adaptor with coiled-coil	18		MGI:2387357
IMAGE:1004694	Junb	Jun-B oncogene	8	8 38.6 cM	MGI:96647
H3126F07	Lactb2	lactamase, beta 2	1		MGI:2442551
H3057H04	Dnajb4	DnaJ (Hsp40) homolog, subfamily B, member 4	3		MGI:1914285
L0228B10	Chd3	chromodomain helicase DNA binding protein 3	11		MGI:1344395
H3152D01	Ccnd2	cyclin D2	6	6 61.1 cM	MGI:88314
H3094E03	4930577M16Rik	RIKEN cDNA 4930577M16 gene	3		MGI:1923195
IW:72	Spire1	spire homolog 1 (Drosophila)	18		MGI:1915416
H3149G02	Smad3	MAD homolog 3 (Drosophila)	9		MGI:1201674
UI-M-AO0-abz-h-02-0-UI	Lphn2	latrophilin 2	3		MGI:2139714
1500002F08	Cttn	cortactin	7	13 31.0 cM	MGI:99695
2210008A14	Gtf2i	general transcription factor II I	5	5 75.0 cM	MGI:1202722
H3111B06	Sdccag33	serologically defined colon cancer antigen 33	18	18 56.0 cM	MGI:1346031
L0215A02
H3010D11	D19Wsu162e	DNA segment, Chr 19, Wayne State University 162, expressed	19	19 50.0 cM	MGI:107577
H3151E03	Nfix	nuclear factor I/X	8	8 38.6 cM	MGI:97311
1110068G16	Mef2c	myocyte enhancer factor 2C	13	13 45.0 cM	MGI:99458
H3063E03	AU022434	expressed sequence AU022434	16		MGI:2146564
CLONE IDENTITY UNKNOWN 32E2
H3091C12	Tgfbr1	transforming growth factor, beta receptor I	4	4 19.3 cM	MGI:98728
1810010F02	Rpl11	ribosomal protein L11	4		MGI:1914275
2310016A05	Tieg1	TGFB inducible early growth response 1	15		MGI:1101353
H3138B11	Serpinf1	serine (or cysteine) proteinase inhibitor, clade F, member 1	11		MGI:108080
IMAGE:3157112	Jun	Jun oncogene	4	4 44.6 cM	MGI:96646
H3002G06	D13Wsu177e	DNA segment, Chr 13, Wayne State University 177, expressed	13	13 34.0 cM	MGI:107862
IMAGE:3411865		B-cell stimulating factor 3	19		MGI:1930088
H3018H12	Neto2	neuropilin (NRP) and tolloid (TLL)-like 2	8		MGI:1921763
H3004A12	Ankrd17	ankyrin repeat domain 17	5		MGI:1932101
H3125G09	Vezf1	vascular endothelial zinc finger 1	11	2 20.0 cM	MGI:1313291
H3112G06	Tgfb1i4	transforming growth factor beta 1 induced transcript 4	14	14 42.0 cM	MGI:109127
H3068A11	Ubp1	upstream binding protein 1	9		MGI:104889
H3101B12		similar to inner nuclear membrane protein	10
1810073B20
H3026D04	Ccnd2	cyclin D2	6	6 61.1 cM	MGI:88314
L0299A06
H3110B05	Rnf11	ring finger protein 11	4		MGI:1352759
H3148G09	Srgap2	SLIT-ROBO Rho GTPase activating protein 2	6		MGI:2152938
H3105H08	Pts	6-pyruvoyl-tetrahydropterin synthase	9		MGI:1338783
IMAGE:476323	Atp7a	ATPase, Cu++ transporting, alpha polypeptide	X	X 44.0 cM	MGI:99400
H3133B11
H3094D01	Cyp11a1	cytochrome P450, family 11, subfamily a, polypeptide 1	9	9 31.0 cM	MGI:88582
H3140G12
1110050E14	4933428I03Rik	RIKEN cDNA 4933428I03 gene	4		MGI:1914025
H3106E07	Suv420h1	suppressor of variegation 4-20 homolog 1 (Drosophila)	19		MGI:2444557
2310008P14	Gsta4	glutathione S-transferase, alpha 4	9		MGI:1309515
H3127H09	AL033314	expressed sequence AL033314	6		MGI:1929266
H3147B11	Spred1	sprouty protein with EVH-1 domain 1, related sequence	2		MGI:2150016
1600029G18	1810045K07Rik	RIKEN cDNA 1810045K07 gene	8		MGI:1915137
H3141B11	H2-D1	histocompatibility 2, D region locus 1	17	17 19.09 cM	MGI:95896
IMAGE:1514783	Tie1	tyrosine kinase receptor 1	4	4 50.0 cM	MGI:99906
H3127A11	Chc1l	chromosome condensation 1-like	14		MGI:1917200
CLONE IDENTITY UNKNOWN 27F11
IMAGE:466887
1810021H16	Rpl37	ribosomal protein L37	15		MGI:1914531
H3051D03	Tiparp	TCDD-inducible poly(ADP-ribose) polymerase	3		MGI:2159210
H3004B10	Adck2	aarF domain containing kinase 2	6		MGI:1889336
IMAGE:949416	Tie1	tyrosine kinase receptor 1	4	4 50.0 cM	MGI:99906
H3014C06	B2m	beta-2 microglobulin	2	2 69.0 cM	MGI:88127
2310024I03	Tcte1l	t-complex-associated-testis-expressed 1-like	X		MGI:1914367
1020010K07	Tes3	testis derived transcript 3	3		MGI:2150386
CLONE IDENTITY UNKNOWN 26G8
2310004H21	2510002A14Rik	RIKEN cDNA 2510002A14 gene	5		MGI:1919563
UI-M-AM0-adu-d-09-0-UI	Tp53i11	tumor protein p53 inducible protein 11	2		MGI:2670995
H3102D12	5830426I05Rik	RIKEN cDNA 5830426I05 gene	12		MGI:1923294
H3117H06	C330005L02Rik	RIKEN cDNA C330005L02 gene	9		MGI:1924909
1110004M10	5930412E23Rik	RIKEN cDNA 5930412E23 gene	1		MGI:1924315
CLONE IDENTITY UNKNOWN 2B9
1500002O21	Gpr56	G protein-coupled receptor 56	8	8 45.0 cM	MGI:1340051
J0431G12	Map4k5	mitogen-activated protein kinase kinase kinase kinase 5	12		MGI:1925503
H3005F10	2410016F01Rik	RIKEN cDNA 2410016F01 gene	11		MGI:1914224
H3078A06	0610025L06Rik	RIKEN cDNA 0610025L06 gene	11		MGI:1915053
H3149G01	Pafah1b1	platelet-activating factor acetylhydrolase, isoform 1b, beta1 subunit	11	11 44.0 cM	MGI:109520
H3123F07	Ptov1	prostate tumor over expressed gene 1	7		MGI:1933946
H3091A05	Cbfa2t2h	core-binding factor, runt domain, alpha subunit 2, translocated to, 2 homolog (human)	2		MGI:1333833
2010306L08	Pim1	proviral integration site 1	17	17 16.4 cM	MGI:97584
H3136C04	Igf1r	insulin-like growth factor I receptor	7	7 33.0 cM	MGI:96433
H3142E11	C730024G19Rik	RIKEN cDNA C730024G19 gene	6		MGI:2442933
1500012I02	Bcl10	B-cell leukemia/lymphoma 10	3		MGI:1337994
H3149F11	Gpr56	G protein-coupled receptor 56	8	8 45.0 cM	MGI:1340051
H3154F09	Meis1	myeloid ecotropic viral integration site 1	11	11 11.0 cM	MGI:104717
H3014H11	Cbx7	chromobox homolog 7	15	15 46.0 cM	MGI:1196439
1700018E07	Rshl2	radial spokehead-like 2	17		MGI:1914082
H3140B12	Pbx1	pre B-cell leukemia transcription factor 1	1	1 88.1 cM	MGI:97495
1810035J08	3830406C13Rik	RIKEN cDNA 3830406C13 gene	14		MGI:1917937
H3060A05	Crim1	cysteine-rich motor neuron 1	17		MGI:1354756
CLONE IDENTITY UNKNOWN 14C3
L0273H04	Grb10	growth factor receptor bound protein 10	11	11 8.0 cM	MGI:103232
H3111F09	0610005A07Rik	RIKEN cDNA 0610005A07 gene	3		MGI:1915562
2510004B03	Ica1	islet cell autoantigen 1	6	6 2.9 cM	MGI:96391
1500031H10		Dip3 beta	10		MGI:2384914
H3095E12	Epc2	enhancer of polycomb homolog 2 (Drosophila)	2	2 30.0 cM	MGI:1278321
H3137G09	Ptprs	protein tyrosine phosphatase, receptor type, S	17	17 33.8 cM	MGI:97815
CLONE IDENTITY UNKNOWN 6G3
H3096A11	Ndrg2	N-myc downstream regulated gene 2	14		MGI:1352498
H3135G07	Ppox	protoporphyrinogen oxidase	1		MGI:104968
1810020I03	Dok2	docking protein 2	14	14 39.0 cM	MGI:1332623
H3029E06	Clstn1	calsyntenin 1	4		MGI:1929895
IW:372	Qars	glutaminyl-tRNA synthetase	9		MGI:1915851
H3151C02	Phc1	polyhomeotic-like 1 (Drosophila)	6	6 57.0 cM	MGI:103248
H3051F04	Mgea5	meningioma expressed antigen 5 (hyaluronidase)	19		MGI:1932139
2510004B22	1500041J02Rik	RIKEN cDNA 1500041J02 gene	1		MGI:1915126
H3150H12	Commd6	COMM domain containing 6	14		MGI:1913450
1500011E03	Prss11	protease, serine, 11 (Igf binding)	7		MGI:1929076
CLONE IDENTITY UNKNOWN 4E11
1700018J05	4921511K06Rik	RIKEN cDNA 4921511K06 gene	6		MGI:1918128
H3147A12	Hbxap	hepatitis B virus x associated protein	7		MGI:2682305
L0238A07	Midn	midnolin	10		MGI:1890222
CLONE IDENTITY UNKNOWN 20F11
H3125F02	Cbfa2t1h	CBFA2T1 identified gene homolog (human)	4	4 4.4 cM	MGI:104793
H3056C10	Arid2	AT rich interactive domain 2 (Arid-rfx like)	15		MGI:1924294
H3126H11	2700083E18Rik	RIKEN cDNA 2700083E18 gene	3		MGI:1919890
1110033M06	Osbpl9	oxysterol binding protein-like 9	4		MGI:1923784
H3049E12	Mcl1	myeloid cell leukemia sequence 1	3	3 43.6 cM	MGI:101769
1110062G18	AY078069	cDNA sequence AY078069	7		MGI:3041243
H3107G07	Plekha2	pleckstrin homology domain-containing, family A (phosphoinositide binding specific) member 2	8		MGI:1928144
H3092E12	Siah2	seven in absentia 2	3	3 35.0 cM	MGI:108062
CLONE IDENTITY UNKNOWN 16E1
1810073O09	Rshl2	radial spokehead-like 2	17		MGI:1914082
H3147A11	Mef2d	myocyte enhancer factor 2D	3	3 43.0 cM	MGI:99533
H3126D02	1110007C24Rik	RIKEN cDNA 1110007C24 gene	4	4 65.69 cM	MGI:1913396
H3089G01	9930012K11Rik	RIKEN cDNA 9930012K11 gene	14		MGI:2145726
IMAGE:317849	Gstk1	glutathione S-transferase kappa 1	6		MGI:1923513
CLONE IDENTITY UNKNOWN 2G8
H3013D08	H3f3b	H3 histone, family 3B	11		MGI:1101768
IMAGE:424728	Aldh7a1	aldehyde dehydrogenase family 7, member A1	18	18 29.0 cM	MGI:108186
1110002G05	Oact2	O-acyltransferase (membrane bound) domain containing 2	12		MGI:1914466
2610103N18	Igf2r	insulin-like growth factor 2 receptor	17	17 7.35 cM	MGI:96435
IMAGE:3157112	Jun	Jun oncogene	4	4 44.6 cM	MGI:96646
H3108H07	Cttn	cortactin	7	13 31.0 cM	MGI:99695
2410002J02	Tsc2	tuberous sclerosis 2	17	17 10.3 cM	MGI:102548
2810002M09	Ccnd2	cyclin D2	6	6 61.1 cM	MGI:88314
0610012G11	Egfl7	EGF-like domain 7	2		MGI:2449923
H3117C10	2610110G12Rik	RIKEN cDNA 2610110G12 gene	17		MGI:1913869
H3007B04	Sertad2	SERTA domain containing 2	11		MGI:1931026
H3082H01	Skil	SKI-like	3	3 13.0 cM	MGI:106203
H3057G12	Tgfb1i4	transforming growth factor beta 1 induced transcript 4	14	14 42.0 cM	MGI:109127
C0014E06	Rpl37	ribosomal protein L37	15		MGI:1914531
H3142D11		similar to hypothetical protein FLJ20811	X
1600014A14	Ehhadh	enoyl-Coenzyme A, hydratase/3-hydroxyacyl Coenzyme A dehydrogenase	16		MGI:1277964
H3124A05	BC027174	cDNA sequence BC027174	11	11 10.91 cM	MGI:2667663
H3068B07	Zc3hdc6	zinc finger CCCH type domain containing 6	2		MGI:1926001
H3042G10	Ndn	necdin	7	7 28.0 cM	MGI:97290
2310044N22	Ptgs1	prostaglandin-endoperoxide synthase 1	2	2 29.0 cM	MGI:97797
H3136G12	H1f0	H1 histone family, member 0	15	15 46.75 cM	MGI:95893
2010315B06	B2m	beta-2 microglobulin	2	2 69.0 cM	MGI:88127
H3027G04	Ptk2	PTK2 protein tyrosine kinase 2	15	15 42.0 cM	MGI:95481
IMAGE:4021095	Smad7	MAD homolog 7 (Drosophila)	18		MGI:1100518
H3097D03	Cdkn1c	cyclin-dependent kinase inhibitor 1C (P57)	7	7 69.49 cM	MGI:104564
H3060G10	Rpl23a	ribosomal protein L23a	11		MGI:3040672
1810004H01	Siah2	seven in absentia 2	3	3 35.0 cM	MGI:108062
1190021I23	Hivep3	human immunodeficiency virus type I enhancer binding protein 3	4		MGI:106589
3200002K22	Idb3	inhibitor of DNA binding 3	4	4 66.0 cM	MGI:96398
IW:236	Hlf	hepatic leukemia factor	11	11 52.0 cM	MGI:96108
H3092B06	Ches1	checkpoint supressor 1	11		MGI:1918625
2510026P10	Serpinf2	serine (or cysteine) proteinase inhibitor, clade F, member 2	11		MGI:107173
H3094G10	Map4k3	mitogen-activated protein kinase kinase kinase kinase 3	17		MGI:2154405
IMAGE:616606	Dlgh3	discs, large homolog 3 (Drosophila)	X		MGI:1888986
H3140A03	Zfp503	zinc finger protein 503	14	14 9.0 cM	MGI:1353644
H3024F03	Cox7a2l	cytochrome c oxidase subunit VIIa polypeptide 2-like	17		MGI:106015
CLONE IDENTITY UNKNOWN 9A3
H3108D06		hypothetical protein A130052D22	5
H3090G03	Ccnl1	cyclin L1	3		MGI:1922664
1190007C07	Pts	6-pyruvoyl-tetrahydropterin synthase	9		MGI:1338783
H3133F12	Ccnd2	cyclin D2	6	6 61.1 cM	MGI:88314
H3150C09	1500004A08Rik	RIKEN cDNA 1500004A08 gene	11		MGI:1917016
CLONE IDENTITY UNKNOWN 22E11
IW:1407	Eltd1	EGF, latrophilin seven transmembrane domain containing 1	3		MGI:2655562
H3013F03	Rpl23	ribosomal protein L23	11	11 58.0 cM	MGI:1929455
2310008B12	Mcl1	myeloid cell leukemia sequence 1	3	3 43.6 cM	MGI:101769
1810035I07	Parc	p53-associated parkin-like cytoplasmic protein	17		MGI:1925559
H3119G12	Ogt	O-linked N-acetylglucosamine (GlcNAc) transferase (UDP-N-acetylglucosamine:polypeptide-N-acetylglucosaminyl transferase)	X		MGI:1339639
H3142A03	Epc2	enhancer of polycomb homolog 2 (Drosophila)	2	2 30.0 cM	MGI:1278321
H3099H02	Tcfcp2l1	transcription factor CP2-like 1	1		MGI:2444691
1500039B07	1700012H17Rik	RIKEN cDNA 1700012H17 gene	4		MGI:1916593
H3137A10	Arhgef10	Rho guanine nucleotide exchange factor (GEF) 10	8		MGI:2444453
H3138B08	Zfp277	zinc finger protein 277	12		MGI:1890393
L0256F09
H3143C11	2700050F09Rik	RIKEN cDNA 2700050F09 gene	5		MGI:1919837
1500012E01
L0229H01	Tes3	testis derived transcript 3	3		MGI:2150386
2210404D11	2210404D11Rik	RIKEN cDNA 2210404D11 gene	13		MGI:1923827
H3011G06	Ubp1	upstream binding protein 1	9		MGI:104889
H3063G06	9330161F08Rik	RIKEN cDNA 9330161F08 gene	15		MGI:1924488
CLONE IDENTITY UNKNOWN 9H12
H3116H09	Myo5a	myosin Va	9	9 42.0 cM	MGI:105976
IMAGE:338091	Zfp36	zinc finger protein 36	7	7 10.2 cM	MGI:99180
1190001I08	Zfp467	zinc finger protein 467	6		MGI:1916160
2410001F19	Atp5c1	ATP synthase, H+ transporting, mitochondrial F1 complex, gamma polypeptide 1	2		MGI:1261437
H3066D08	Ccndbp1	cyclin D-type binding-protein 1	2	2 68.6 cM	MGI:109595
2400002P08	Park7	Parkinson disease (autosomal recessive, early onset) 7	4		MGI:2135637
CLONE IDENTITY UNKNOWN 31F4
1500001I23	1300002A08Rik	RIKEN cDNA 1300002A08 gene	8		MGI:1914137
1500017M04	H3f3b	H3 histone, family 3B	11		MGI:1101768
H3091D07	E330008O22Rik	RIKEN cDNA E330008O22 gene	2		MGI:2444269
H3113H03	6330505F04Rik	RIKEN cDNA 6330505F04 gene	X		MGI:2442593
H3022H03	Stk17b	serine/threonine kinase 17b (apoptosis-inducing)	1		MGI:2138162
H3138B02	Usp38	ubiquitin specific protease 38	8		MGI:1922091
1110069I23	Fbxl17	F-box and leucine-rich repeat protein 17	17		MGI:1354704
H3116B06	Snn	stannin	16		MGI:1276549
2210009O13	Il17r	interleukin 17 receptor	6	6 55.2 cM	MGI:107399
2810001M09	Dnajb1	DnaJ (Hsp40) homolog, subfamily B, member 1	8		MGI:1931874
L0249D04
2510044B06	Rpl37	ribosomal protein L37	15		MGI:1914531
H3128A03	Armcx1	armadillo repeat containing, X-linked 1	X		MGI:1925498
2010007H24	Phyh	phytanoyl-CoA hydroxylase	2		MGI:891978
3300001H21	3300001H21Rik	RIKEN cDNA 3300001H21 gene	15		MGI:1916523
2500002A02	Hemgn	hemogen	4		MGI:2136910
H3027A04	Bteb1	basic transcription element binding protein 1	19		MGI:1333856
H3129D08	Ing4	inhibitor of growth family, member 4	6	6 59.3 cM	MGI:107307
CLONE IDENTITY UNKNOWN 7D8
H3118C12	Rps15a	ribosomal protein S15a	7		MGI:2389091
H3150A05	Tgif	TG interacting factor	17		MGI:1194497
2210005N17	Tes3	testis derived transcript 3	3		MGI:2150386
IW:96
IW:684
H3001E11	AA407930	expressed sequence AA407930	5		MGI:2140729
1200018M03	Gclm	glutamate-cysteine ligase , modifier subunit	3	3 53.5 cM	MGI:104995
L0062H07	Trim44	tripartite motif-containing 44	2		MGI:1931835
IMAGE:1263893	Vezf1	vascular endothelial zinc finger 1	11	2 20.0 cM	MGI:1313291
IMAGE:426070	Fos	FBJ osteosarcoma oncogene	12	12 40.0 cM	MGI:95574
1110019F16	Wdr42a	WD repeat domain 42A	1	1 93.7 cM	MGI:91860
H3096H06	Hps4	Hermansky-Pudlak syndrome 4 homolog (human)	5	5 59.0 cM	MGI:2177742
H3116B10	Gm359	gene model 359, (NCBI)	2		MGI:2685205
H3070F07	Lpp	LIM domain containing preferred translocation partner in lipoma	16		MGI:2441849
CLONE IDENTITY UNKNOWN 4B4
2610028P08	Bcas3	breast carcinoma amplified sequence 3	11		MGI:2385848
H3146C10	Plxna3	plexin A3	X	X 29.86 cM	MGI:107683
H3021B08	Tce4	T-complex expressed gene 4	17		MGI:1930190
2810404I18	Cox7a2l	cytochrome c oxidase subunit VIIa polypeptide 2-like	17		MGI:106015
1500012H20	Rnpc2	RNA-binding region (RNP1, RRM) containing 2	2		MGI:2157953
2210403A03	H2-Ab1	histocompatibility 2, class II antigen A, beta 1	17	17 18.64 cM	MGI:103070
H3134A06	Per3	period homolog 3 (Drosophila)	4		MGI:1277134
1110025M09	Ep300	E1A binding protein p300	15		MGI:1276116
UI-M-AM0-adp-h-11-0-UI	Nrip1	nuclear receptor interacting protein 1	16		MGI:1315213
2010104A18	Pim1	proviral integration site 1	17	17 16.4 cM	MGI:97584
2600001N14	Rpl37	ribosomal protein L37	15		MGI:1914531
H3128C09	Cdv1	carnitine deficiency-associated gene expressed in ventricle 1	5	5 65.0 cM	MGI:1098597
IW:66
H3106F06	Ulk1	Unc-51 like kinase 1 (C. elegans)	5		MGI:1270126
H3058D03	Rapgef5	Rap guanine nucleotide exchange factor (GEF) 5	12		MGI:2444365
CLONE IDENTITY UNKNOWN 20B5
IW:77	Poln	DNA polymerase N	5		MGI:2675617
1200017O18	5330414D10Rik	RIKEN cDNA 5330414D10 gene	2		MGI:1923927
H3005C05	Trio	triple functional domain (PTPRF interacting)	15		MGI:1927230
H3152C08	A730024A03Rik	RIKEN cDNA A730024A03 gene	11		MGI:2444668
1500040M21
H3140D05	Enpp5	ectonucleotide pyrophosphatase/phosphodiesterase 5	17	17 23.5 cM	MGI:1933830
H3123E10	Cadps2	Ca2+-dependent activator protein for secretion 2	6		MGI:2443963
J1008C01	Smarca2	SWI/SNF related, matrix associated, actin dependent regulator of chromatin, subfamily a, member 2	19	19 17.0 cM	MGI:99603
H3125G02	Ankib1	ankyrin repeat and IBR domain containing 1	5		MGI:1918047
C0024B06	Diap1	diaphanous homolog 1 (Drosophila)	18	18 16.0 cM	MGI:1194490
2310004A03	Dusp6	dual specificity phosphatase 6	10		MGI:1914853
IMAGE:477515	Pcsk2	proprotein convertase subtilisin/kexin type 2	2	2 81.4 cM	MGI:97512
H3111B12	Ndel1	nuclear distribution gene E-like homolog 1 (A. nidulans)	11		MGI:1932915
IMAGE:482906	Pscd2	pleckstrin homology, Sec7 and coiled-coil domains 2	7		MGI:1334255
H3088E04	Csnk1a1	casein kinase 1, alpha 1	18		MGI:1934950
IW:1454	Car2	carbonic anhydrase 2	3	3 10.5 cM	MGI:88269
2610022G06	Rps15a	ribosomal protein S15a	7		MGI:2389091
H3139A11	Dst	dystonin	1	1 16.5 cM	MGI:104627
H3132F01		hypothetical protein C530015C18	5
J0822A04	D630029K19Rik	RIKEN cDNA D630029K19 gene	3		MGI:2444196
H3106G02	Rpl39	ribosomal protein L39	X		MGI:1914498
J0913F03	Ranbp2	RAN binding protein 2	10	10 30.0 cM	MGI:894323
H3153E03	4932439K10Rik	RIKEN cDNA 4932439K10 gene	10		MGI:1921642
H3149A10	7530414M10Rik	RIKEN cDNA 7530414M10 gene	15		MGI:2443906
H3037F05	Kpna1	karyopherin (importin) alpha 1	16		MGI:103560
H3145H06	Gphn	gephyrin	12		MGI:109602
IMAGE:1246828	Abcg1	ATP-binding cassette, sub-family G (WHITE), member 1	17		MGI:107704
H3148H06	Hip1r	huntingtin interacting protein 1 related	5		MGI:1352504
H3148F07	6720401G13Rik	RIKEN cDNA 6720401G13 gene	X		MGI:2147989
H3150H09	Wac	WW domain containing adaptor with coiled-coil	18		MGI:2387357
2510043M04	Banf1	barrier to autointegration factor 1	19		MGI:1346330
1110037E22	Tk2	thymidine kinase 2, mitochondrial	8		MGI:1913266
H3138C08	Zfp291	zinc finger protein 291	9		MGI:1925976
H3047H03	Tmem23	transmembrane protein 23	19		MGI:2444110
1110013M09	Cryzl1	crystallin, zeta (quinone reductase)-like 1	16		MGI:1913859
IW:263	Mobk1b	MOB1, Mps One Binder kinase activator-like 1B (yeast)	6		MGI:2442631
J1036D10	Golgb1	golgi autoantigen, golgin subfamily b, macrogolgin 1	16		MGI:1099447
CLONE IDENTITY UNKNOWN 3C11
H3137B03	Ube2e1	ubiquitin-conjugating enzyme E2E 1, UBC4/5 homolog (yeast)	14		MGI:107411
1190007J18	Rhob	ras homolog gene family, member B	12		MGI:107949
2610032N21	Rps8	ribosomal protein S8	4		MGI:98166
CLONE IDENTITY UNKNOWN 2G6
H3137F02	Thrap2	thyroid hormone receptor associated protein 2	5		MGI:2670178
H3051A11	Asb13	ankyrin repeat and SOCS box-containing protein 13	13		MGI:2145525
UI-M-BH0-ajw-d-07-0-UI	Sdc2	syndecan 2	15	15 12.4 cM	MGI:1349165
H3139A04	4933415L06Rik	RIKEN cDNA 4933415L06 gene	14		MGI:1918358
H3066E06	Ripk5	receptor interacting protein kinase 5	1		MGI:1925064
H3129A04	Mgrn1	mahogunin, ring finger 1	16	16 2.0 cM	MGI:2447670
H3007G06	Krt1-18	keratin complex 1, acidic, gene 18	15	15 58.86 cM	MGI:96692
1110065P15	Slc36a2	solute carrier family 36 (proton/amino acid symporter), member 2	11		MGI:1891430
H3124B02	Cirbp	cold inducible RNA binding protein	10	10 44.0 cM	MGI:893588
H3133F06	Rpl37	ribosomal protein L37	15		MGI:1914531
1810004G11	Lxn	latexin	3	3 31.6 cM	MGI:107633
H3143G05	9130011J15Rik	RIKEN cDNA 9130011J15 gene	8		MGI:1914068
2410006B18	Mcl1	myeloid cell leukemia sequence 1	3	3 43.6 cM	MGI:101769
H3001F11	D17Wsu92e	DNA segment, Chr 17, Wayne State University 92, expressed	17	17 13.0 cM	MGI:106281
H3043F05	Dnajb1	DnaJ (Hsp40) homolog, subfamily B, member 1	8		MGI:1931874
1810045K07	1810045K07Rik	RIKEN cDNA 1810045K07 gene	8		MGI:1915137
1810023E07
2310003C21	Ppm1a	protein phosphatase 1A, magnesium dependent, alpha isoform	12		MGI:99878
H3129E03	Mkrn1	makorin, ring finger protein, 1	6		MGI:1859353
1500040N19	Pea15	phosphoprotein enriched in astrocytes 15	1	1 93.8 cM	MGI:104799
J1001G05	Prkwnk1	protein kinase, lysine deficient 1	6		MGI:2442092
H3005H11	Mtdh	Metadherin	15	15 53.5 cM	MGI:1914404
IMAGE:572428	Ccnd1	cyclin D1	7	7 72.3 cM	MGI:88313
4631405C13	Ahr	aryl-hydrocarbon receptor	12	12 18.0 cM	MGI:105043
2410002K04	Rps7	ribosomal protein S7	12		MGI:1333818
H3018G09	Ube2d2	ubiquitin-conjugating enzyme E2D 2	18		MGI:1930715
H3123C02	Dnmt3a	DNA methyltransferase 3A	12		MGI:1261827
1110008K06		FLN29 gene product	5		MGI:1923551
1110056M23	Isgf3g	interferon dependent positive acting transcription factor 3 gamma	14	14 21.5 cM	MGI:107587
H3129F08	4933437K13Rik	RIKEN cDNA 4933437K13 gene	16		MGI:1921728
H3100B07	Foxo1	forkhead box O1	3	3 22.5 cM	MGI:1890077
L0223E03	Gstm1	glutathione S-transferase, mu 1	3		MGI:95860
0610005O11	Ninj1	ninjurin 1	13		MGI:1196617
H3014A12	Capg	capping protein (actin filament), gelsolin-like	6		MGI:1098259
H3125C11		hypothetical gene supported by AK078282; AK078855; BC052508	17
CLONE IDENTITY UNKNOWN 15H5
H3117A07	Nudt6	nudix (nucleoside diphosphate linked moiety X)-type motif 6	3		MGI:2387618
H3113D05	Rpl12	ribosomal protein L12	2		MGI:98002
IMAGE:422796	Ier2	immediate early response 2	8	8 38.4 cM	MGI:104815
H3009H06	1810045K07Rik	RIKEN cDNA 1810045K07 gene	8		MGI:1915137
CLONE IDENTITY UNKNOWN 9D1
H3143B10	Helic1	helicase, ATP binding 1	10		MGI:1925237
CLONE IDENTITY UNKNOWN 23A2
H3091A06	Prdm5	PR domain containing 5	6		MGI:1918029
2210403K15	Pttg1ip	pituitary tumor-transforming 1 interacting protein	10		MGI:2652132
1500012I03
H3134H04	C230081A13Rik	RIKEN cDNA C230081A13 gene	9		MGI:2442366
H3131B07	Mxd4	Max dimerization protein 4	5	5 20.0 cM	MGI:104991
1500040F12	Tia1	cytotoxic granule-associated RNA binding protein 1	6		MGI:107914
H3095H05	Pscd3	pleckstrin homology, Sec7 and coiled-coil domains 3	5	5 82.0 cM	MGI:1335107
1810034O22	Rpl13	ribosomal protein L13	8		MGI:105922
H3023G03	Bzw1	basic leucine zipper and W2 domains 1	1		MGI:1914132
IMAGE:426070	Fos	FBJ osteosarcoma oncogene	12	12 40.0 cM	MGI:95574
2610001H12	Rpl11	ribosomal protein L11	4		MGI:1914275
H3141C07	Cyhr1	cysteine and histidine rich 1	15		MGI:1859320
H3004C04	Mgea5	meningioma expressed antigen 5 (hyaluronidase)	19		MGI:1932139
H3143G07	Arid1b	AT rich interactive domain 1B (Swi1 like)	17		MGI:1926129
H3049G04	Bcl10	B-cell leukemia/lymphoma 10	3		MGI:1337994
H3121D07	Pcdhga12	protocadherin gamma subfamily A, 12	18		MGI:1935229
H3049C08	1110061N23Rik	RIKEN cDNA 1110061N23 gene	2		MGI:1916096
H3145C10
H3143A09	Bach1	BTB and CNC homology 1	16		MGI:894680
1110065O20	Igtp	interferon gamma induced GTPase	11	11 32.0 cM	MGI:107729
H3013H12	Lzts2	leucine zipper, putative tumor suppressor 2	19		MGI:2385095
0610025D01	Dnase1	deoxyribonuclease I	16	16 1.7 cM	MGI:103157
2300003N16	Prdx6	peroxiredoxin 6	1	1 83.6 cM	MGI:894320
1500041G02	0610039K22Rik	RIKEN cDNA 0610039K22 gene	11		MGI:1913339
CLONE IDENTITY UNKNOWN 15D4
H3136E11	Nr1d2	nuclear receptor subfamily 1, group D, member 2	14		MGI:2449205
IMAGE:3025611	Osbpl1a	oxysterol binding protein-like 1A	18		MGI:1927551
H3118B10	Ogt	O-linked N-acetylglucosamine (GlcNAc) transferase (UDP-N-acetylglucosamine:polypeptide-N-acetylglucosaminyl transferase)	X		MGI:1339639
1110037J05	Wdr9	WD repeat domain 9	16		MGI:1890651
H3120D12	Zfp313	zinc finger protein 313	2		MGI:1933159
2510048K03	2510048K03Rik	RIKEN cDNA 2510048K03 gene	7		MGI:1919711
H3134G12	Rpl22	ribosomal protein L22	4		MGI:99262
2210009A14	1600020H07Rik	RIKEN cDNA 1600020H07 gene	14		MGI:1929657
IMAGE:315061	Cyp2j6	cytochrome P450, family 2, subfamily j, polypeptide 6	4	4 46.5 cM	MGI:1270148
H3042F08	B630019A10Rik	RIKEN cDNA B630019A10 gene	16		MGI:2443371
H3098F12	AI317223	expressed sequence AI317223	11		MGI:2144117
IMAGE:598609	Zfp36l1	zinc finger protein 36, C3H type-like 1	12		MGI:107946
IW:156
H3033E12	Mbp	myelin basic protein	18	18 55.0 cM	MGI:96925
H3105H03	Paip2	polyadenylate-binding protein-interacting protein 2	18		MGI:1915119
IMAGE:717771	Xpc	xeroderma pigmentosum, complementation group C	6		MGI:103557
H3144H08	Dmtf1	cyclin D binding myb-like transcription factor 1	5		MGI:1344415
1700003G23	Camk2g	calcium/calmodulin -dependent protein kinase II gamma	14		MGI:88259
H3134E09	Zfp212	Zinc finger protein 212	6		MGI:2682609
H3090H07	Nme7	non-metastatic cells 7, protein expressed in	1		MGI:2449121
2900076C11	Gabbr1	gamma-aminobutyric acid (GABA-B) receptor, 1	17	17 20.4 cM	MGI:1860139
2410003I01	Emd	emerin	X	X 29.81 cM	MGI:108117
2510010B09	Cxxc6	CXXC finger 6	10	10 32.0 cM	MGI:1098693
H3027G06	Prkcbp1	protein kinase C binding protein 1	2		MGI:1918025
H3097B12	Nt5c2	5'-nucleotidase, cytosolic II	19		MGI:2178563
IMAGE:3585539	Vegfc	vascular endothelial growth factor C	8		MGI:109124
2700002D06	Rpl23	ribosomal protein L23	11	11 58.0 cM	MGI:1929455
UI-M-AL0-abx-h-03-0-UI	Csad	cysteine sulfinic acid decarboxylase	15		MGI:2180098
2310008C22	Usp39	ubiquitin specific protease 39	6	6 31.5 cM	MGI:107622
IMAGE:477515	Pcsk2	proprotein convertase subtilisin/kexin type 2	2	2 81.4 cM	MGI:97512
2900002B22	Ptk2b	PTK2 protein tyrosine kinase 2 beta	14	14 28.0 cM	MGI:104908
H3132H06	Terf2	telomeric repeat binding factor 2	8	8 52.5 cM	MGI:1195972
H3139H01	D10Jhu81e	DNA segment, Chr 10, Johns Hopkins University 81 expressed	10	10 41.7 cM	MGI:1351861
H3129C04	2810413I22Rik	RIKEN cDNA 2810413I22 gene	16		MGI:1913565
IMAGE:464995	Pfn2	profilin 2	3	3 29.3 cM	MGI:97550
CLONE IDENTITY UNKNOWN 20B3
2610001H02	5830434P21Rik	RIKEN cDNA 5830434P21 gene	2		MGI:1923304
H3113D04	Rpl12	ribosomal protein L12	2		MGI:98002
L0219C08
1500011K10	Tnrc6	trinucleotide repeat containing 6	7		MGI:2385292
H3003H06	2310014H01Rik	RIKEN cDNA 2310014H01 gene	17		MGI:1923698
1200009I02	Plekha2	pleckstrin homology domain-containing, family A (phosphoinositide binding specific) member 2	8		MGI:1928144
H3109F04	Fah	fumarylacetoacetate hydrolase	7	7 42.6 cM	MGI:95482
CLONE IDENTITY UNKNOWN 27H6
H3005D04	Rpl17	ribosomal protein L17	7		MGI:2448270
2610017D13	H3f3b	H3 histone, family 3B	11		MGI:1101768
H3128C04	Smad4	MAD homolog 4 (Drosophila)	18	18 48.0 cM	MGI:894293
CLONE IDENTITY UNKNOWN 30D5
1200003E24	B230106I24Rik	RIKEN cDNA B230106I24 gene	3		MGI:2443191
2310039E10	Rad17	RAD17 homolog (S. pombe)	13		MGI:1333807
H3150E06	Lsp1	lymphocyte specific 1	7	7 69.0 cM	MGI:96832
H3141A10	Ube2j1	ubiquitin-conjugating enzyme E2, J1	4		MGI:1926245
2810404E10	Rps8	ribosomal protein S8	4		MGI:98166
H3050E11	Socs7	suppressor of cytokine signaling 7	11		MGI:2651588
H3082B10	Map1lc3b	microtubule-associated protein 1 light chain 3 beta	8		MGI:1914693
2310049F07	Rasa3	RAS p21 protein activator 3	8		MGI:1197013
H3008B11	Fosl1	fos-like antigen 1	19	19 0.5 cM	MGI:107179
UI-M-AM1-afu-b-06-0-UI	Nfia	nuclear factor I/A	4	4 45.8 cM	MGI:108056
H3082E12	Ptpre	protein tyrosine phosphatase, receptor type, E	7	7 67.6 cM	MGI:97813
H3109A05	Cd24a	CD24a antigen	10	10 26.0 cM	MGI:88323
H3102E10		HS1 binding protein 3	12		MGI:1913224
H3038G02	Cstf2t	cleavage stimulation factor, 3' pre-RNA subunit 2, tau	19		MGI:1932622
H3121G11	Ttc3	tetratricopeptide repeat domain 3	16	16 67.9 cM	MGI:1276539
1110056F19	Snf1lk	SNF1-like kinase	17	17 18.18 cM	MGI:104754
L0201H11	3010027A04Rik	RIKEN cDNA 3010027A04 gene	8		MGI:1924337
1600023K12	H2-D1	histocompatibility 2, D region locus 1	17	17 19.09 cM	MGI:95896
2010015F10	Paip2	polyadenylate-binding protein-interacting protein 2	18		MGI:1915119
H3037B04	Gng5	guanine nucleotide binding protein (G protein), gamma 5 subunit	3		MGI:109164
H3116C11	AA517853	expressed sequence AA517853	9		MGI:2142951
H3014A04	Utrn	utrophin	10	10 3.0 cM	MGI:104631
H3106D01	Map1lc3b	microtubule-associated protein 1 light chain 3 beta	8		MGI:1914693
H3149H07	Isgf3g	interferon dependent positive acting transcription factor 3 gamma	14	14 21.5 cM	MGI:107587
H3128C07	Zfp36l1	zinc finger protein 36, C3H type-like 1	12		MGI:107946
H3118F02	Ryk	receptor-like tyrosine kinase	9	9 61.0 cM	MGI:101766
H3098C07	Zfp469	zinc finger protein 469	5	5 45.1 cM	MGI:2448535
2010306G13	Esrra	estrogen related receptor, alpha	19	19 3.0 cM	MGI:1346831
2310026H11	Btg1	B-cell translocation gene 1, anti-proliferative	10		MGI:88215
H3136C07	Bnip3	BCL2/adenovirus E1B 19kDa-interacting protein 1, NIP3	7		MGI:109326
H3001B05	Phemx	pan hematopoietic expression	7	7 69.0 cM	MGI:1350360
2200003N10	Rnf13	ring finger protein 13	3		MGI:1346341
1110014F23	BC042396	cDNA sequence BC042396	9		MGI:2448554
1110056P05	9430020K01Rik	RIKEN cDNA 9430020K01 gene	18		MGI:2685174
H3110F09	Creb3l2	cAMP responsive element binding protein 3-like 2	6		MGI:2442695
1020005I19	Sdha	succinate dehydrogenase complex, subunit A, flavoprotein (Fp)	13		MGI:1914195
H3110B12	Csnk1a1	casein kinase 1, alpha 1	18		MGI:1934950
H3111H05	Tap2	transporter 2, ATP-binding cassette, sub-family B (MDR/TAP)	17	17 18.62 cM	MGI:98484
H3121C10	D430026P16Rik	RIKEN cDNA D430026P16 gene	10		MGI:2443538
L0017H10	Phldb1	pleckstrin homology-like domain, family B, member 1	9		MGI:2143230
2610001M18	Grp58	glucose regulated protein	2	2 69.0 cM	MGI:95834
H3120E08	Pkp4	plakophilin 4	2		MGI:109281
H3147E01	Dab2ip	disabled homolog 2 (Drosophila) interacting protein	2		MGI:1916851
H3097E08	Lrch2	leucine-rich repeats and calponin homology (CH) domain containing 2	X		MGI:2147870
IMAGE:572837	Zfhx1a	zinc finger homeobox 1a	18	18 0.0 cM	MGI:1344313
1110033B05	Zfp622	zinc finger protein 622	15	15 8.9 cM	MGI:1289282
H3055G09	Acpl2	acid phosphatase-like 2	9		MGI:2442444
J0933F02		similar to potassium channel regulator 1	15
H3075G01	Cd63	Cd63 antigen	10	10 72.0 cM	MGI:99529
H3137E06	BC043098	cDNA sequence BC043098	1		MGI:2448487
1190020E16	1110007A06Rik	RIKEN cDNA 1110007A06 gene	6		MGI:1915727
1810045L24	Nipa1	non imprinted in Prader-Willi/Angelman syndrome 1 homolog (human)	7		MGI:2442058
H3108B06	Zfp617	zinc finger protein 617	8		MGI:2684459
IMAGE:637950	Socs2	suppressor of cytokine signaling 2	10	10 52.0 cM	MGI:1201787
1600013G16	Ctla2a	cytotoxic T lymphocyte-associated protein 2 alpha	13	13 36.0 cM	MGI:88554
H3008A03	Il17r	interleukin 17 receptor	6	6 55.2 cM	MGI:107399
H3127F08	Mapre1	microtubule-associated protein, RP/EB family, member 1	2	2 84.0 cM	MGI:891995
H3098G07	3110001N18Rik	RIKEN cDNA 3110001N18 gene	3		MGI:1915278
J1002D05	Tcf4	transcription factor 4	18		MGI:98506
1200007E23	Frmd4b	FERM domain containing 4B	6		MGI:2141794
2210008H23	Rpl39	ribosomal protein L39	X		MGI:1914498
IMAGE:1924926	Tes3	testis derived transcript 3	3		MGI:2150386
H3100A01	Za20d2	zinc finger, A20 domain containing 2	19	19 15.0 cM	MGI:1278334
H3049E04	Gata3	GATA binding protein 3	2	2 7.0 cM	MGI:95663
H3043D11	Arfrp2	ADP-ribosylation factor related protein 2	13		MGI:2442308
H3152A04	Rere	arginine glutamic acid dipeptide (RE) repeats	4		MGI:2683486
IMAGE:1004694	Junb	Jun-B oncogene	8	8 38.6 cM	MGI:96647
H3086G10	Kdt1	kidney cell line derived transcript 1	6		MGI:104611
H3141F03	Slc12a7	solute carrier family 12, member 7	13	13 43.0 cM	MGI:1342283
L0248C05	Rab6ip1	Rab6 interacting protein 1	7		MGI:1201681
J0099E12	Slc6a6	solute carrier family 6 (neurotransmitter transporter, taurine), member 6	6	6 38.2 cM	MGI:98488
H3151B03	Itpk1	inositol 1,3,4-triphosphate 5/6 kinase	12		MGI:2446159
L0258H06	AA407659	expressed sequence AA407659	18		MGI:2147162
H3139H05		hypothetical gene supported by AK039231; AK039519; AK039710; AK045832	3
H3132C02	Ctdsp2	CTD (carboxy-terminal domain, RNA polymerase II, polypeptide A) small phosphatase 2	10	10 70.0 cM	MGI:1098748
H3136G10	Slc12a2	solute carrier family 12, member 2	18	18 32.0 cM	MGI:101924
CLONE IDENTITY UNKNOWN 13G12
H3148F06	Zfp592	zinc finger protein 592	7		MGI:2443541
1200010B10	Cic	capicua homolog (Drosophila)	7		MGI:1918972
H3123H08	Rasa3	RAS p21 protein activator 3	8		MGI:1197013
IMAGE:577343	Stat4	signal transducer and activator of transcription 4	1	1 25.9 cM	MGI:103062
L0232H01	Il11ra1	interleukin 11 receptor, alpha chain 1	4	4 12.7 cM	MGI:107426
H3141A11	Tob2	transducer of ERBB2, 2	15		MGI:1888525
H3143C03	Ttc14	tetratricopeptide repeat domain 14	3		MGI:1914370
H3151H11	Ell	elongation factor RNA polymerase II	8		MGI:109377
1110050O24		mitochondrial acyl-CoA thioesterase 1	12		MGI:2159605
H3059E12	D11Ertd461e	DNA segment, Chr 11, ERATO Doi 461, expressed	11	11 28.5 cM	MGI:1196234
H3047G09	Rpl37a	ribosomal protein L37a	1		MGI:98068
1810047M14	Tor3a	torsin family 3, member A	1		MGI:1353652
1700020C18	Ensa	endosulfine alpha	3		MGI:1891189
H3098A04	AI642036	expressed sequence AI642036	11		MGI:2144243
H3143F08	AW555464	expressed sequence AW555464	12	12 52.67 cM	MGI:2145043
CLONE IDENTITY UNKNOWN 12H9
H3004E05	Rps8	ribosomal protein S8	4		MGI:98166
2400004P13	Rpl23a	ribosomal protein L23a	11		MGI:3040672
H3121G02	3100004P22Rik	RIKEN cDNA 3100004P22 gene	7		MGI:1915285
0610017D21	Rps20	ribosomal protein S20	4		MGI:1914677
UI-M-AM0-adu-g-06-0-UI
904632	Srebf2	sterol regulatory element binding factor 2	15	15 48.5 cM	MGI:107585
1100001O23	Sec8l1	SEC8-like 1 (S. cerevisiae)	6	6 12.0 cM	MGI:1096376
H3008A09	Rhob	ras homolog gene family, member B	12		MGI:107949
2610030D04	Bnip3l	BCL2/adenovirus E1B 19kDa-interacting protein 3-like	14	14 28.0 cM	MGI:1332659
H3120C06	1110063G11Rik	RIKEN cDNA 1110063G11 gene	1		MGI:1916125
H3106G07	1110034O07Rik	RIKEN cDNA 1110034O07 gene	15		MGI:1915994
0610025K14	3830406C13Rik	RIKEN cDNA 3830406C13 gene	14		MGI:1917937
H3119B01
H3062H12	5730419I09Rik	RIKEN cDNA 5730419I09 gene	6		MGI:1921991
H3016E11	Rps18	ribosomal protein S18	17	17 18.42 cM	MGI:98146
H3132E04	Ndfip1	Nedd4 family interacting protein 1	18		MGI:1929601
H3058A12	Pde8a	phosphodiesterase 8A	7		MGI:1277116
1810073I05	5730403B10Rik	RIKEN cDNA 5730403B10 gene	16	16 2.7 cM	MGI:1913876
2610017A03	Ccnd2	cyclin D2	6	6 61.1 cM	MGI:88314
L0207F02
0610013J21	Lyplal1	lysophospholipase-like 1	1		MGI:2385115
H3023C07	Prdx6	peroxiredoxin 6	1	1 83.6 cM	MGI:894320
2810003P10	Nudc	nuclear distribution gene C homolog (Aspergillus)	4		MGI:106014
H3152F04	Sepp1	selenoprotein P, plasma, 1	15	15 5.9 cM	MGI:894288
H3127H02	Wbp5	WW domain binding protein 5	X		MGI:109567
H3018H11	Kctd12	potassium channel tetramerisation domain containing 12	14		MGI:2145823
2510003M10
H3152D03	C330002I19Rik	RIKEN cDNA C330002I19 gene	12		MGI:1924730
H3113G05	Ypel5	yippee-like 5 (Drosophila)	17		MGI:1916937
H3112D05
IMAGE:524830	Npdc1	neural proliferation, differentiation and control gene 1	2		MGI:1099802
IW:1507	Pom121	nuclear pore membrane protein 121	5		MGI:2137624
5730529N23	Crtap	cartilage associated protein	9		MGI:1891221
H3090G02	D3Jfr1	DNA segment, Chr 3, MJeffers 1	3	3 48.5 cM	MGI:92356
IMAGE:875302	Fosb	FBJ osteosarcoma oncogene B	7	7 5.0 cM	MGI:95575
2810002F09	5430432M24Rik	RIKEN cDNA 5430432M24 gene	2		MGI:1921097
L0227A04
H3151H10	Garnl1	GTPase activating RANGAP domain-like 1	12		MGI:1931050
H3023G02	Plp2	proteolipid protein 2	X	X 1.6 cM	MGI:1298382
2010315B06	B2m	beta-2 microglobulin	2	2 69.0 cM	MGI:88127
UI-M-AM0-adv-c-03-0-UI	H3f3b	H3 histone, family 3B	11		MGI:1101768
1110008E18	Pim1	proviral integration site 1	17	17 16.4 cM	MGI:97584
H3001G02	Dido1	death inducer-obliterator 1	2		MGI:1344352
CLONE IDENTITY UNKNOWN 3G3
1500001D16	Serpini1	serine (or cysteine) proteinase inhibitor, clade I, member 1	3		MGI:1194506
2810002P04	Cirbp	cold inducible RNA binding protein	10	10 44.0 cM	MGI:893588
1190021H17	Txnrd3	thioredoxin reductase 3	6		MGI:2386711
L0225H09	Sgpp1	sphingosine-1-phosphate phosphatase 1	12		MGI:2135760
2810004L22	Rab2b	RAB2B, member RAS oncogene family	14		MGI:1923588
CLONE IDENTITY UNKNOWN 4D11
H3069A02	Phr1	pam, highwire, rpm 1	14	14 54.58 cM	MGI:2179432
H3089F12	Sox4	SRY-box containing gene 4	13	13 20.0 cM	MGI:98366
1190011N16	Sh2bpsm1	SH2-B PH domain containing signaling mediator 1	7	7 61.0 cM	MGI:1201407
1810036M01	Eif4a2	eukaryotic translation initiation factor 4A2	16	16 14.2 cM	MGI:106906
CLONE IDENTITY UNKNOWN 25B11
UI-M-AM0-adr-a-04-0-UI	Cox7a2l	cytochrome c oxidase subunit VIIa polypeptide 2-like	17		MGI:106015
1810047E06	Ptp4a2	protein tyrosine phosphatase 4a2	4		MGI:1277117
1810022B04	Rps7	ribosomal protein S7	12		MGI:1333818
H3019F07	Stk10	serine/threonine kinase 10	11	11 16.0 cM	MGI:1099439
H3151A06	Rai14	retinoic acid induced 14	15		MGI:1922896
H3001F12	Hs3st1	heparan sulfate (glucosamine) 3-O-sulfotransferase 1	5	5 22.0 cM	MGI:1201606
2510004L20	Cul7	cullin 7	17		MGI:1913765
CLONE IDENTITY UNKNOWN 2D12
1500012O14	Clk1	CDC-like kinase 1	1	1 30.1 cM	MGI:107403
IMAGE:1498250	Tes3	testis derived transcript 3	3		MGI:2150386
2510004J15	Cd24a	CD24a antigen	10	10 26.0 cM	MGI:88323
2310043N10	2310043N10Rik	RIKEN cDNA 2310043N10 gene	19		MGI:1914211
H3148G07		hypothetical gene supported by AK078282; AK078855; BC052508	17
1810073J06	A830073O21Rik	RIKEN cDNA A830073O21 gene	7		MGI:2443692
2310008N23	Agr2	anterior gradient 2 (Xenopus laevis)	12		MGI:1344405
H3055H12	Myo1d	myosin ID	11	11 46.0 cM	MGI:107728
2810004K16	Rps15a	ribosomal protein S15a	7		MGI:2389091
2310035P15	Ndel1	nuclear distribution gene E-like homolog 1 (A. nidulans)	11		MGI:1932915
H3066A10	Ndfip2	Nedd4 family interacting protein 2	14		MGI:1923523
H3062G06	Ndfip1	Nedd4 family interacting protein 1	18		MGI:1929601
1500004N07	Ier2	immediate early response 2	8	8 38.4 cM	MGI:104815
H3015B01	Klf4	Kruppel-like factor 4 (gut)	4	4 19.7 cM	MGI:1342287
H3157G08	Ypel3	yippee-like 3 (Drosophila)	7		MGI:1913340
H3011H09	Map2k3	mitogen activated protein kinase kinase 3	11		MGI:1346868
H3126F06	Rps29	ribosomal protein S29	12		MGI:107681
2810021J22	2810021J22Rik	RIKEN cDNA 2810021J22 gene	11		MGI:1917194
J0950A09	Ss18	synovial sarcoma translocation, Chromosome 18	18		MGI:107708
H3011D09	Cox7a2l	cytochrome c oxidase subunit VIIa polypeptide 2-like	17		MGI:106015
2610001M16	Itm2a	integral membrane protein 2A	X	X 37.0 cM	MGI:107706
1200015P21	Eltd1	EGF, latrophilin seven transmembrane domain containing 1	3		MGI:2655562
H3151B09	0610009J22Rik	RIKEN cDNA 0610009J22 gene	11		MGI:1918923
L0275H09	Pdrg1	p53 and DNA damage regulated 1	2		MGI:1915809
2310034C07	Glrx1	glutaredoxin 1 (thioltransferase)	13	13 44.0 cM	MGI:2135625
L0204B09
2610032L23	Rbp1	retinol binding protein 1, cellular	9	9 52.0 cM	MGI:97876
UI-M-AM0-adv-c-10-0-UI	Tm6sf1	transmembrane 6 superfamily member 1	7		MGI:1933209
1190001G02	Arl7	ADP-ribosylation factor-like 7	1		MGI:2445172
H3110F11	Scmh1	sex comb on midleg homolog 1	4	4 56.5 cM	MGI:1352762
1810020K06	5830458K16Rik	RIKEN cDNA 5830458K16 gene	16		MGI:1915025
H3124H05	Cipp	channel-interacting PDZ domain protein	4		MGI:1277960
H3145B11
H3113A12	Gas5	growth arrest specific 5	1		MGI:95659
H3016C05	Anxa5	annexin A5	3	3 19.2 cM	MGI:106008
H3147G12	Laf4	lymphoid nuclear protein related to AF4	1	1 18.7 cM	MGI:106927
CLONE IDENTITY UNKNOWN 25D7
C0114C11	Actg1	actin, gamma, cytoplasmic 1	11		MGI:87906
2410002B15
H3015B02	Arid2	AT rich interactive domain 2 (Arid-rfx like)	15		MGI:1924294
0610016L06	Sfrs5	splicing factor, arginine/serine-rich 5 (SRp40, HRS)	12		MGI:98287
IMAGE:478473	Mfge8	milk fat globule-EGF factor 8 protein	7	7 41.2 cM	MGI:102768
L0229C09
2310007C19	Txnip	thioredoxin interacting protein	3	3 47.1 cM	MGI:1889549
H3112D11	Pi4k2a	phosphatidylinositol 4-kinase type 2 alpha	19		MGI:1934031
1110058J23	Sept6	septin 6	X		MGI:1888939
1810059I03	Ccndbp1	cyclin D-type binding-protein 1	2	2 68.6 cM	MGI:109595
2310076J03	Prkr	protein kinase, interferon-inducible double stranded RNA dependent	17	17 40.0 cM	MGI:1353449
H3145D11	Rps24	ribosomal protein S24	16		MGI:98147
1500041H21	AI841794	expressed sequence AI841794	6		MGI:2141485
H3049E08	9430067K14Rik	RIKEN cDNA 9430067K14 gene	1		MGI:2443627
C0112B12
H3129E01	2610111M03Rik	RIKEN cDNA 2610111M03 gene	16		MGI:1924029
H3152F07		hypothetical protein 4632417D23	16
1500015O19	Dsip1	delta sleep inducing peptide, immunoreactor	X		MGI:1196284
2400004H11	Anapc11	anaphase promoting complex subunit 11 homolog (yeast)	11		MGI:1913406
H3147G03	Strn3	striatin, calmodulin binding protein 3	12		MGI:2151064
6230424F07	Zcwcc1	zinc finger, CW-type with coiled-coil domain 1	11		MGI:1921772
1700018P13	Cast	calpastatin	13		MGI:1098236
H3068D01	Lix1	limb expression 1 homolog (chicken)	17		MGI:1913893
IMAGE:681648	Il18	interleukin 18	9	9 29.0 cM	MGI:107936
H3139C04	Rps8	ribosomal protein S8	4		MGI:98166
H3048D11		similar to RIKEN cDNA 6030426L16	12
2510008A03	Skb1	SKB1 homolog (S. pombe)	14		MGI:1351645
H3110H03	Banp	Btg3 associated nuclear protein	8	8 66.0 cM	MGI:1889023
L0228F12	Epc1	enhancer of polycomb homolog 1 (Drosophila)	18		MGI:1278322
1190021J06	Creb3l2	cAMP responsive element binding protein 3-like 2	6		MGI:2442695
1110027K07	3110002H16Rik	RIKEN cDNA 3110002H16 gene	18		MGI:1916528
1700026E01	D16Ertd472e	DNA segment, Chr 16, ERATO Doi 472, expressed	16	16 45.5 cM	MGI:1196400
CLONE IDENTITY UNKNOWN 9H7
IMAGE:596438	B2m	beta-2 microglobulin	2	2 69.0 cM	MGI:88127
H3109H06	Sf4	splicing factor 4	8		MGI:1917866
2310026J03	Mgea5	meningioma expressed antigen 5 (hyaluronidase)	19		MGI:1932139
IMAGE:385097	Plp2	proteolipid protein 2	X	X 1.6 cM	MGI:1298382
IMAGE:717771	Xpc	xeroderma pigmentosum, complementation group C	6		MGI:103557
CLONE IDENTITY UNKNOWN 7G4
H3050F04	Gna13	guanine nucleotide binding protein, alpha 13	11	11 68.0 cM	MGI:95768
H3126F11	Mfge8	milk fat globule-EGF factor 8 protein	7	7 41.2 cM	MGI:102768
H3152F05	Axl	AXL receptor tyrosine kinase	7	7 6.0 cM	MGI:1347244
L0024F11	Ccnd2	cyclin D2	6	6 61.1 cM	MGI:88314
L0061B04
H3133D02	Rbpms	RNA binding protein gene with multiple splicing	8		MGI:1334446
H3055A09	Rps9	ribosomal protein S9	7		MGI:1924096
L0019A12	Rpl29	ribosomal protein L29	9		MGI:99687
1810045I16	Rxrb	retinoid X receptor beta	17	17 18.49 cM	MGI:98215
L0266A09	Piwil2	piwi like homolog 2 (Drosophila)	14		MGI:1930036
2410003A01	Gng5	guanine nucleotide binding protein (G protein), gamma 5 subunit	3		MGI:109164
2610002D17	1500034J20Rik	RIKEN cDNA 1500034J20 gene	2		MGI:1913791
H3023F05	Hrmt1l3	heterogeneous nuclear ribonucleoprotein methyltransferase-like 3 (S. cerevisiae)	7		MGI:1919224
2610032N21	Rps8	ribosomal protein S8	4		MGI:98166
H3145A11	Cdc14b	CDC14 cell division cycle 14 homolog B (S. cerevisiae)	13		MGI:2441808
1810022I09	Zfp330	zinc finger protein 330	8		MGI:1353574
H3143B02	1810060J02Rik	RIKEN cDNA 1810060J02 gene	6		MGI:1914265
H3133B04	Tcf20	transcription factor 20	15		MGI:108399
1600027G15	Rps27	ribosomal protein S27	3		MGI:1888676
H3028D11	Rps15a	ribosomal protein S15a	7		MGI:2389091
H3099B08	6430596G11Rik	RIKEN cDNA 6430596G11 gene	7		MGI:2142039
2410001J12	1110004B13Rik	RIKEN cDNA 1110004B13 gene	11		MGI:1914160
H3109A08	BC023741	cDNA sequence BC023741	16		MGI:2656973
1810062O14	1810062O14Rik	RIKEN cDNA 1810062O14 gene	19		MGI:1922072
1110038A02	Npc1	Niemann Pick type C1	18	18 4.0 cM	MGI:1097712
2810439D22	Pde7a	phosphodiesterase 7A	3	3 7.0 cM	MGI:1202402
H3020H07	Gdi1	guanosine diphosphate (GDP) dissociation inhibitor 1	X	X 29.83 cM	MGI:99846
H3117H11	Rxrb	retinoid X receptor beta	17	17 18.49 cM	MGI:98215
2310008I23	Gas5	growth arrest specific 5	1		MGI:95659
L0302H09	6530411B15Rik	RIKEN cDNA 6530411B15 gene	11		MGI:1923457
2610014I16	Ccdc9	coiled-coil domain containing 9	7		MGI:1921443
H3133B06	Ccnd2	cyclin D2	6	6 61.1 cM	MGI:88314
CLONE IDENTITY UNKNOWN 9F3
3110001E20	Wdr9	WD repeat domain 9	16		MGI:1890651
UI-M-AM0-adu-c-11-0-UI	Ensa	endosulfine alpha	3		MGI:1891189
2810012G03	2810012G03Rik	RIKEN cDNA 2810012G03 gene	18		MGI:1913556
2810404L15	Mapk7	mitogen activated protein kinase 7	11		MGI:1346347
H3147A05	Fkbp9	FK506 binding protein 9	6	6 28.0 cM	MGI:1350921
H3101D11	1810031K17Rik	RIKEN cDNA 1810031K17 gene	1		MGI:1916421
2210420N08	Cyp2j6	cytochrome P450, family 2, subfamily j, polypeptide 6	4	4 46.5 cM	MGI:1270148
UI-M-AJ0-aaz-c-03-0-UI	Bet1l	blocked early in transport 1 homolog (S. cerevisiae)-like	7		MGI:1913128
CLONE IDENTITY UNKNOWN 25H10
H3113E03	Mknk2	MAP kinase-interacting serine/threonine kinase 2	10		MGI:894279
2810004N03	Rpl17	ribosomal protein L17	7		MGI:2448270
1110054G21	Phtf2	putative homeodomain transcription factor 2	5		MGI:1916020
H3139B03	D5Ertd585e	DNA segment, Chr 5, ERATO Doi 585, expressed	5	5 56.0 cM	MGI:1261856
2810003C01
CLONE IDENTITY UNKNOWN 30A11
2810402H19	Rgs2	regulator of G-protein signaling 2	1	1 78.0 cM	MGI:1098271
1110069A06	BC023055	cDNA sequence BC023055	19		MGI:2449568
H3067E03	Laptm4a	lysosomal-associated protein transmembrane 4A	12		MGI:108017
L0057E02
H3142A05	Ulk2	Unc-51 like kinase 2 (C. elegans)	11		MGI:1352758
2510022D06	Rpl13	ribosomal protein L13	8		MGI:105922
RW:265
1500015A02	H3f3b	H3 histone, family 3B	11		MGI:1101768
H3097G07	Rbbp9	retinoblastoma binding protein 9	2		MGI:1347074
H3104E06	Abcc1	ATP-binding cassette, sub-family C (CFTR/MRP), member 1	16		MGI:102676
H3048A12	Cryz	crystallin, zeta	3		MGI:88527
H3056B05	Supt3h	suppressor of Ty 3 homolog (S. cerevisiae)	17		MGI:1923723
IMAGE:313276	Rpl12	ribosomal protein L12	2		MGI:98002
L0261F12
H3144A09	C78339	expressed sequence C78339	13		MGI:2145496
H3093F06	Prkar2b	protein kinase, cAMP dependent regulatory, type II beta	12		MGI:97760
H3121A08
H3121E02	Sfrs5	splicing factor, arginine/serine-rich 5 (SRp40, HRS)	12		MGI:98287
1810047H23	Gstm1	glutathione S-transferase, mu 1	3		MGI:95860
H3118G04	Rps17	ribosomal protein S17	7		MGI:1309526
2310008G23	Anxa8	annexin A8	14	14 13.0 cM	MGI:1201374
2500002E06	Hbld2	HESB like domain containing 2	13		MGI:1916296
CLONE IDENTITY UNKNOWN 8B4
H3006C11	Rps18	ribosomal protein S18	17	17 18.42 cM	MGI:98146
2510022M24	Rpl37	ribosomal protein L37	15		MGI:1914531
IMAGE:422199	Akr1e1	aldo-keto reductase family 1, member E1	13		MGI:1914758
IMAGE:851236	Tcf4	transcription factor 4	18		MGI:98506
J0827G12
H3113D06	2810429O05Rik	RIKEN cDNA 2810429O05 gene	12	12 1.0 cM	MGI:1923800
J1006E10	H2-K1	histocompatibility 2, K1, K region	17	17 18.44 cM	MGI:95904
CLONE IDENTITY UNKNOWN 2D2
H3137H06	Aes	amino-terminal enhancer of split	10	10 43.0 cM	MGI:95806
2210009F13	Scamp1	secretory carrier membrane protein 1	13		MGI:1349480
H3052H12	Fbxw17	F-box and WD-40 domain protein 17	13		MGI:1923584
H3112A07	Ccnd2	cyclin D2	6	6 61.1 cM	MGI:88314
H3028D10	Rps15a	ribosomal protein S15a	7		MGI:2389091
H3140E07	2410017P07Rik	RIKEN cDNA 2410017P07 gene	10		MGI:1915511
CLONE IDENTITY UNKNOWN 4C12
H3094C07	Ubp1	upstream binding protein 1	9		MGI:104889
H3093G10	Kcnq1	potassium voltage-gated channel, subfamily Q, member 1	7	7 69.3 cM	MGI:108083
2410006O05	Ube2b	ubiquitin-conjugating enzyme E2B, RAD6 homology (S. cerevisiae)	11		MGI:102944
H3089H01	Zfp148	zinc finger protein 148	16	16 21.1 cM	MGI:1332234
1110051J24	Jmjd1a	jumonji domain containing 1A	6		MGI:98847
H3090H05	1110003E01Rik	RIKEN cDNA 1110003E01 gene	5		MGI:1915802
H3106G12	Mbnl2	muscleblind-like 2	14		MGI:2145597
CLONE IDENTITY UNKNOWN 2D8
3200002E16	Msx1	homeo box, msh-like 1	5	5 21.0 cM	MGI:97168
H3141E03	E030045D18Rik	RIKEN cDNA E030045D18 gene	4		MGI:2443550
H3145H02	Tloc1	translocation protein 1	3		MGI:1916526
1200016B11	Smad4	MAD homolog 4 (Drosophila)	18	18 48.0 cM	MGI:894293
1110017G01	A930005H10Rik	RIKEN cDNA A930005H10 gene	3		MGI:1915411
1810045A01	Capn7	calpain 7	14		MGI:1338030
H3149D10	BC021523	cDNA sequence BC021523	15		MGI:2676308
L0251D12
2310030J19	2310032D16Rik	RIKEN cDNA 2310032D16 gene	2		MGI:1921432
2310032L03	Eif4a2	eukaryotic translation initiation factor 4A2	16	16 14.2 cM	MGI:106906
H3133F07	B130017I01Rik	RIKEN cDNA B130017I01 gene	3		MGI:2443818
2310009A08	D12Ertd647e	DNA segment, Chr 12, ERATO Doi 647, expressed	12	12 51.0 cM	MGI:1277180
H3110C07		mitochondria-associated protein involved in granulocyte-macrophage colony-stimulating factor signal transduction	16	16 2.3 cM	MGI:1913699
H3106B04	Sidt2	SID1 transmembrane family, member 2	9		MGI:2446134
IW:550	Pdcl	phosducin-like	2		MGI:1914716
H3096A12	H2-D1	histocompatibility 2, D region locus 1	17	17 19.09 cM	MGI:95896
H3148A11	Eps15-rs	epidermal growth factor receptor pathway substrate 15, related sequence	8		MGI:104582
1600013G05	Appbp2	amyloid beta precursor protein (cytoplasmic tail) binding protein 2	11		MGI:1914134
H3135B08	Adarb1	adenosine deaminase, RNA-specific, B1	10	10 41.4 cM	MGI:891999
H3127C09	Appbp2	amyloid beta precursor protein (cytoplasmic tail) binding protein 2	11		MGI:1914134
H3028D04	Rpl5	ribosomal protein L5	5	5 58.5 cM	MGI:102854
H3134F05	Gstm1	glutathione S-transferase, mu 1	3		MGI:95860
2310034N20	Ormdl3	ORM1-like 3 (S. cerevisiae)	11		MGI:1913862
H3005C09	AI325464	expressed sequence AI325464	1		MGI:2138209
H3152H02	2810442O16Rik	RIKEN cDNA 2810442O16 gene	2		MGI:1914481
CLONE IDENTITY UNKNOWN 7B10
H3048B01	Fubp1	far upstream element (FUSE) binding protein 1	3		MGI:1196294
H3117H12	9330177P20Rik	RIKEN cDNA 9330177P20 gene	4	4 57.6 cM	MGI:2140335
IMAGE:424578	Cklfsf8	chemokine-like factor super family 8	9		MGI:2447167
2810404L10	Ngfrap1	nerve growth factor receptor (TNFRSF16) associated protein 1	X	X 57.5 cM	MGI:1338016
1600021G09	Rpl39	ribosomal protein L39	X		MGI:1914498
H3109B02	0610007H07Rik	RIKEN cDNA 0610007H07 gene	10		MGI:1915462
1500039D06	Gprc5b	G protein-coupled receptor, family C, group 5, member B	7		MGI:1927596
IMAGE:833513	Siah2	seven in absentia 2	3	3 35.0 cM	MGI:108062
2610002D01	Ilf3	interleukin enhancer binding factor 3	9	9 4.0 cM	MGI:1339973
H3011B12	Ttc19	tetratricopeptide repeat domain 19	11		MGI:1920045
H3005A08	Elf1	E74-like factor 1	14		MGI:107180
H3097C09	Nfia	nuclear factor I/A	4	4 45.8 cM	MGI:108056
1700010H12	Dnajc2	DnaJ (Hsp40) homolog, subfamily C, member 2	5	5 12.0 cM	MGI:99470
UI-M-BH0-ajv-e-09-0-UI	2900073G15Rik	RIKEN cDNA 2900073G15 gene	17		MGI:1914518
H3108D01	Arfgef1	ADP-ribosylation factor guanine nucleotide-exchange factor 1(brefeldin A-inhibited)	1		MGI:2442988
H3143F12	Ctps2	cytidine 5'-triphosphate synthase 2	X		MGI:1933185
H3120C04	Ptbp2	polypyrimidine tract binding protein 2	3		MGI:1860489
2810416M14	Hp1bp3	heterochromatin protein 1, binding protein 3	4		MGI:109369
H3008E07	Ogfr	opioid growth factor receptor	2		MGI:1919325
1810015O20	Rbpms	RNA binding protein gene with multiple splicing	8		MGI:1334446
IMAGE:603405	Abl1	v-abl Abelson murine leukemia oncogene 1	2	2 21.0 cM	MGI:87859
IW:1381	Trpm7	transient receptor potential cation channel, subfamily M, member 7	2		MGI:1929996
2310035D09	Inpp4a	inositol polyphosphate-4-phosphatase, type I	1	1 19.0 cM	MGI:1931123
H3096D03	Fnbp1	formin binding protein 1	2		MGI:109606
H3139E02	6230416A05Rik	RIKEN cDNA 6230416A05 gene	13		MGI:1923387
1700029D20	Serf1	small EDRK-rich factor 1	13	13 53.0 cM	MGI:1337114
H3056A02	Copeb	core promoter element binding protein	13		MGI:1346318
CLONE IDENTITY UNKNOWN 29E4
H3029F11	Rpl17	ribosomal protein L17	7		MGI:2448270
2310031I06	Cdkn1a	cyclin-dependent kinase inhibitor 1A (P21)	17	17 15.23 cM	MGI:104556
2410002M05	Sdfr1	stromal cell derived factor receptor 1	9		MGI:108077
H3112H06	Tbc1d17	TBC1 domain family, member 17	7		MGI:2449973
2310012E14	2310002F18Rik	RIKEN cDNA 2310002F18 gene	5		MGI:1919133
H3103E06	Ifitm7	interferon induced transmembrane protein 7	16		MGI:1921732
J0423G04	Centd1	centaurin, delta 1	5		MGI:2684416
H3023H10	Ubp1	upstream binding protein 1	9		MGI:104889
IMAGE:1382003	Cd44	CD44 antigen	2	2 56.0 cM	MGI:88338
H3049C11	2700085E05Rik	RIKEN cDNA 2700085E05 gene	11		MGI:1914451
H3088C05	Ppm1a	protein phosphatase 1A, magnesium dependent, alpha isoform	12		MGI:99878
L0014H02
2210403F06	Golgb1	golgi autoantigen, golgin subfamily b, macrogolgin 1	16		MGI:1099447
H3062E09	Ptp4a1	protein tyrosine phosphatase 4a1	1		MGI:1277096
H3149B02	Asz1	ankyrin repeat, SAM and basic leucine zipper domain containing 1	6		MGI:1921318
L0061B02
0710008E18	Nsg2	neuron specific gene family member 2	11		MGI:1202070
H3131D08	Phip	pleckstrin homology domain interacting protein	9		MGI:1932404
H3158C03	1110017O22Rik	RIKEN cDNA 1110017O22 gene	9		MGI:1913417
3110001N02	Laptm4a	lysosomal-associated protein transmembrane 4A	12		MGI:108017
H3141D05	Mrps25	mitochondrial ribosomal protein S25	6		MGI:1928140
H3061G02	Slc17a8	solute carrier family 17 (sodium-dependent inorganic phosphate cotransporter), member 8	10		MGI:3039629
H3135A11	Rps27	ribosomal protein S27	3		MGI:1888676
H3092A11	Centg2	centaurin, gamma 2	1		MGI:2653690
G0105H01
H3141D04	Rps21	ribosomal protein S21	2		MGI:1913731
H3093B11	1110007C24Rik	RIKEN cDNA 1110007C24 gene	4	4 65.69 cM	MGI:1913396
CLONE IDENTITY UNKNOWN 13B6
H3140F09	Rpl11	ribosomal protein L11	4		MGI:1914275
1500016A07	Sgtb	small glutamine-rich tetratricopeptide repeat (TPR)-containing, beta	13		MGI:2444615
H3155G01	0610039K22Rik	RIKEN cDNA 0610039K22 gene	11		MGI:1913339
L0212F07	Rela	v-rel reticuloendotheliosis viral oncogene homolog A (avian)	19	19 0.5 cM	MGI:103290
H3134B03	Rps14	ribosomal protein S14	18	18 30.0 cM	MGI:98107
2510023A03	4632409L19Rik	RIKEN cDNA 4632409L19 gene	2		MGI:1915392
2610016K01	Nup43	nucleoporin 43kDa	10		MGI:1917162
1500004P12
L0267F09	Rpl32	ribosomal protein L32	6	6 50.5 cM	MGI:98038
IMAGE:622843	Mrg2	myeloid ecotropic viral integration site-related gene 2	7	7 6.0 cM	MGI:108519
1500031N08	Zfp521	zinc finger protein 521	18	18 5.0 cM	MGI:95459
2510004B20	Ier3	immediate early response 3	17		MGI:104814
H3126D08	Za20d3	zinc finger, A20 domain containing 3	7		MGI:1929510
2810004I21	Cdkn1a	cyclin-dependent kinase inhibitor 1A (P21)	17	17 15.23 cM	MGI:104556
2310046K10	Epsti1	epithelial stromal interaction 1 (breast)	14		MGI:1915168
H3066C06	Sfpq	splicing factor proline/glutamine rich (polypyrimidine tract binding protein associated)	4	4 57.6 cM	MGI:1918764
H3118C05	Rpl5	ribosomal protein L5	5	5 58.5 cM	MGI:102854
CLONE IDENTITY UNKNOWN 3E12
H3123D05	Pygl	liver glycogen phosphorylase	12	12 30.0 cM	MGI:97829
H3116A07	Spg7	spastic paraplegia 7 homolog (human)	8		MGI:2385906
H3002D10	Smad4	MAD homolog 4 (Drosophila)	18	18 48.0 cM	MGI:894293
2310040E03	Rnpc2	RNA-binding region (RNP1, RRM) containing 2	2		MGI:2157953
RW:221
H3049E02	Ccnt2	cyclin T2	1		MGI:1920199
H3061B10	1110007A06Rik	RIKEN cDNA 1110007A06 gene	6		MGI:1915727
2310030L15	Sh3gl1	SH3-domain GRB2-like 1	17	17 35.0 cM	MGI:700010
2400003E20	Ubb	ubiquitin B	11	11 35.0 cM	MGI:98888
1500031L02	1500031L02Rik	RIKEN cDNA 1500031L02 gene	16		MGI:1914244
H3137B02
2810006O07	H3f3b	H3 histone, family 3B	11		MGI:1101768
H3146F02	4832420A03Rik	RIKEN cDNA 4832420A03 gene	7		MGI:2444367
1190020K06	Pkia	protein kinase inhibitor, alpha	3		MGI:104747
H3132A10
L0236F08	Nsmaf	neutral sphingomyelinase (N-SMase) activation associated factor	4		MGI:1341864
H3064F02	Atp11c	Atpase, class VI, type 11C	X		MGI:1859661
2310022H15	Gmnn	geminin	13		MGI:1927344
IMAGE:949055	Ets2	E26 avian leukemia oncogene 2, 3' domain	16	16 69.6 cM	MGI:95456
L0071D02
1110039L06	Hadhsc	L-3-hydroxyacyl-Coenzyme A dehydrogenase, short chain	3		MGI:96009
H3028H10	Ppic	peptidylprolyl isomerase C	18		MGI:97751
CLONE IDENTITY UNKNOWN 22B5
L0059C05
H3129D02	Sin3b	transcriptional regulator, SIN3B (yeast)	8	8 33.0 cM	MGI:107158
1110049E05	Appbp2	amyloid beta precursor protein (cytoplasmic tail) binding protein 2	11		MGI:1914134
2410001B01	Dapk3	death-associated kinase 3	10	10 43.0 cM	MGI:1203520
2010311G18	Rpl37	ribosomal protein L37	15		MGI:1914531
1110050O18	Add1	adducin 1 (alpha)	5	5 20.0 cM	MGI:87918
H3123E12	2610528A15Rik	RIKEN cDNA 2610528A15 gene	13		MGI:1919448
H3151B11	6330577E15Rik	RIKEN cDNA 6330577E15 gene	19		MGI:1915038
H3060C11	Smox	spermine oxidase	2		MGI:2445356
1700007N11	Mdm2	transformed mouse 3T3 cell double minute 2	10	10 66.0 cM	MGI:96952
J0902D05	Mrgprb1	MAS-related GPR, member B1	7		MGI:3033115
H3107C03	Crsp2	cofactor required for Sp1 transcriptional activation, subunit 2	X		MGI:1349442
1810044G20	Ltbp3	latent transforming growth factor beta binding protein 3	19	19 2.0 cM	MGI:1101355
H3118G05	Rps17	ribosomal protein S17	7		MGI:1309526
1010001P15	2700069A02Rik	RIKEN cDNA 2700069A02 gene	12		MGI:1919824
2310003F20	Garnl1	GTPase activating RANGAP domain-like 1	12		MGI:1931050
H3136B01	Npnt	nephronectin	3		MGI:2148811
H3108E03	Tgfbr2	transforming growth factor, beta receptor II	9	9 69.0 cM	MGI:98729
H3104F06	Jarid2	jumonji, AT rich interactive domain 2	13	13 27.0 cM	MGI:104813
2310034D13	Anxa5	annexin A5	3	3 19.2 cM	MGI:106008
H3124G06	Rps21	ribosomal protein S21	2		MGI:1913731
IMAGE:1921468	Sgk	serum/glucocorticoid regulated kinase	10		MGI:1340062
2510022D06	Rpl13	ribosomal protein L13	8		MGI:105922
1600025F09	Ctsj	cathepsin J	13	13 35.5 cM	MGI:1349426
H3098H04	Zbtb20	zinc finger and BTB domain containing 20	16	16 28.9 cM	MGI:1929213
H3004F01	X83328	EST X83328	11	11 70.0 cM	MGI:104837
H3011D08
1110025I04	Mpp7	membrane protein, palmitoylated 7 (MAGUK p55 subfamily member 7)	18		MGI:1922989
CLONE IDENTITY UNKNOWN 10E7
2310014D04	Sirt3	sirtuin 3 (silent mating type information regulation 2, homolog) 3 (S. cerevisiae)	7		MGI:1927665
